# Supplementary material for: The CLEC3B inhibits cellular proliferation and metastasis of cholangiocarcinoma through Wnt/β-catenin pathway
Source: PeerJ. 2024 Nov 13;12:e18497. doi: 10.7717/peerj.18497 (PMC11568818; doi:10.7717/peerj.18497)
Supplement: Supplemental Information 1 — 30 Original PCR data of human tumor tissue were generated to generate original data and original statistical map for analysis. [file peerj-12-18497-s001.zip]

Archive with 3 entries (2 files):
- 30 Tumor tissue pcr and generation analysis/
- 30 Tumor tissue pcr and generation analysis/30 Statistical map of pcr expression in tumor tissues.pzfx
- 30 Tumor tissue pcr and generation analysis/RNA expression of clec3b in fresh human tissue 6+ Raw data for survival analysis.xlsx
