# Supplementary material for: The CLEC3B inhibits cellular proliferation and metastasis of cholangiocarcinoma through Wnt/β-catenin pathway
Source: PeerJ. 2024 Nov 13;12:e18497. doi: 10.7717/peerj.18497 (PMC11568818; doi:10.7717/peerj.18497)
Supplement: Supplemental Information 2 [file peerj-12-18497-s002.zip]

Archive with 8 entries (7 files):
- cck8 assay of qbc939 cells (control group and overexpression group)/
- cck8 assay of qbc939 cells (control group and overexpression group)/QBC939 CLEC3B cck8 2.xlsx
- cck8 assay of qbc939 cells (control group and overexpression group)/cck8 assay of qbc939 cells (Statistical diagram).pzfx
- cck8 assay of qbc939 cells (control group and overexpression group)/qbc939 nc clec3b 20210924 day1.xls
- cck8 assay of qbc939 cells (control group and overexpression group)/qbc939 nc clec3b 20210925 day2.xls
- cck8 assay of qbc939 cells (control group and overexpression group)/qbc939 nc clec3b 20210926 day3.xls
- cck8 assay of qbc939 cells (control group and overexpression group)/qbc939 nc clec3b 20210927 day4.xls
- cck8 assay of qbc939 cells (control group and overexpression group)/qbc939 nc clec3b 20210928 day5.xls
