# Supplementary material for: The CLEC3B inhibits cellular proliferation and metastasis of cholangiocarcinoma through Wnt/β-catenin pathway
Source: PeerJ. 2024 Nov 13;12:e18497. doi: 10.7717/peerj.18497 (PMC11568818; doi:10.7717/peerj.18497)
Supplement: Supplemental Information 2 [file peerj-12-18497-s002.zip › cck8 assay of qbc939 cells (control group and overexpression group)/QBC939 CLEC3B cck8 2.xlsx]

## Sheet: Sheet1
	day1	day2	day3	day4	day5			day1	day2	day3	day4	day5
nc	0.2856	0.3252	0.9291	1.4463	2.0759		clec3b	0.3342	0.3815	0.6577	0.7004	1.9973
	0.2835	0.4377	1.0359	1.337	2.1677			0.3313	0.4212	0.675	1.4191	1.4233
	0.377	0.547	0.8966	1.3632	2.076			0.2948	0.2558	0.4834	0.8292	1.6572
	0.3609	0.2661	0.9746	1.5846	2.325			0.2925	0.4142	0.7116	1.2523	0.875
	0.2888	0.6206	1.1044	1.6778	2.4144			0.3362	0.3821	0.7115	1.2339	1.6823
	0.2825	0.5959	1.0103	1.7513	2.4568			0.3118	0.4229	0.789	0.9991	2.5164
