# Supplementary material for: The CLEC3B inhibits cellular proliferation and metastasis of cholangiocarcinoma through Wnt/β-catenin pathway
Source: PeerJ. 2024 Nov 13;12:e18497. doi: 10.7717/peerj.18497 (PMC11568818; doi:10.7717/peerj.18497)
Supplement: Supplemental Information 2 [file peerj-12-18497-s002.zip › cck8 assay of qbc939 cells (control group and overexpression group)/qbc939 nc clec3b 20210924 day1.xls]

## Sheet: Magellan Sheet 1
<>	1	2	3	4	5	6	7	8	9	10	11	12
A	0.0401	0.0437	0.0412	0.0383	0.0395	0.0392	0.0409	0.0393	0.0407	0.0396	0.041	0.0382
B	0.1949	0.2856	0.3342	0.1709	0.1702	0.175	0.1721	0.1763	0.1664	0.1704	0.1736	0.0449
C	0.2057	0.2835	0.3313	0.1833	0.1791	0.1814	0.1822	0.181	0.1838	0.1814	0.1802	0.0545
D	0.2117	0.377	0.2948	0.1725	0.1649	0.1722	0.1703	0.1729	0.1681	0.1726	0.1608	0.0433
E	0.1719	0.3609	0.2925	0.1746	0.171	0.1762	0.1721	0.1754	0.1743	0.1759	0.1725	0.0367
F	0.1809	0.2888	0.3362	0.1874	0.1812	0.1836	0.1827	0.1867	0.1821	0.1853	0.1873	0.0438
G	0.1948	0.2825	0.3118	0.1964	0.1946	0.2008	0.1933	0.1987	0.1937	0.1999	0.2045	0.0542
H	0.0515	0.0493	0.0486	0.0531	0.0515	0.0534	0.051	0.0526	0.06	0.0565	0.0632	0.045
	day1	nc	clec3b	day2	nc	clec3b	day3	nc	clec3b	day4	nc	clec3b	day5	nc	clec3b
		0.2856	0.3342		0.3252	0.3815		0.9291	0.6577		1.4463	0.7004		2.0759	1.9973
		0.2835	0.3313		0.4377	0.4212		1.0359	0.675		1.337	1.4191		2.1677	1.4233
		0.377	0.2948		0.547	0.2558		0.8966	0.4834		1.3632	0.8292		2.076	1.6572
		0.3609	0.2925		0.2661	0.4142		0.9746	0.7116		1.5846	1.2523		2.325	0.875
		0.2888	0.3362		0.6206	0.3821		1.1044	0.7115		1.6778	1.2339		2.4144	1.6823
		0.2825	0.3118		0.5959	0.4229		1.0103	0.789		1.7513	0.9991		2.4568	2.5164
		nc									clec3b
	day1	0.2856	0.2835	0.377	0.3609	0.2888	0.2825	0.31305	1		0.3342	0.3313	0.2948	0.2925	0.3362	0.3118	0.3168	0.958548
	day2	0.3252	0.4377	0.547	0.2661	0.6206	0.5959	0.465417	1.48672		0.3815	0.4212	0.2558	0.4142	0.3821	0.4229	0.379617	1.14861
	day3	0.9291	1.0359	0.8966	0.9746	1.1044	1.0103	0.991817	3.16824		0.6577	0.675	0.4834	0.7116	0.7115	0.789	0.671367	2.03137
	day4	1.4463	1.337	1.3632	1.5846	1.6778	1.7513	1.5267	4.87686		0.7004	1.4191	0.8292	1.2523	1.2339	0.9991	1.07233	3.24458
	day5	2.0759	2.1677	2.076	2.325	2.4144	2.4568	2.25263	7.19576		1.9973	1.4233	1.6572	0.875	1.6823	2.5164	1.69192	5.11926
		0.2856	0.2835	0.2888	0.2825		0.3342	0.3313	0.2948	0.3118
		0.3252	0.4377	0.547	0.5959		0.3815	0.4212	0.4142	0.3821
		0.9291	1.0359	0.9746	1.0103		0.6577	0.675	0.7116	0.7115
		1.4463	1.3632	1.5846	1.6778		0.8292	1.2523	1.2339	0.9991
		2.1677	2.076	2.325	2.4144		1.9973	1.4233	1.6572	1.6823
