# Supplementary material for: The CLEC3B inhibits cellular proliferation and metastasis of cholangiocarcinoma through Wnt/β-catenin pathway
Source: PeerJ. 2024 Nov 13;12:e18497. doi: 10.7717/peerj.18497 (PMC11568818; doi:10.7717/peerj.18497)
Supplement: Supplemental Information 2 [file peerj-12-18497-s002.zip › cck8 assay of qbc939 cells (control group and overexpression group)/qbc939 nc clec3b 20210925 day2.xls]

## Sheet: Magellan Sheet 1
<>	1	2	3	4	5	6	7	8	9	10	11	12
A	0.045	0.0448	0.0394	0.039	0.04	0.0393	0.0387	0.038	0.0395	0.0302	0.0392	0.0386
B	0.357	3.4776	2.8722	0.3252	0.3815	0.1822	0.1725	0.1789	0.1674	0.1673	0.1693	0.0453
C	0.3403	2.5061	3.1898	0.4377	0.4212	0.1889	0.1844	0.1837	0.1889	0.1864	0.1772	0.0546
D	0.3622	3.5834	3.3325	0.547	0.2558	0.1812	0.1738	0.1772	0.1726	0.1752	0.1638	0.0451
E	0.3043	3.7496	3.5017	0.2661	0.4142	0.1869	0.1789	0.1817	0.1784	0.1803	0.1768	0.0375
F	0.3167	3.383	3.5622	0.6206	0.3821	0.1916	0.1886	0.1901	0.1888	0.1928	0.1902	0.044
G	0.3306	2.6792	2.8918	0.5959	0.4229	0.2047	0.2004	0.2046	0.1993	0.2047	0.2083	0.0543
H	0.0486	0.0491	0.0493	0.0504	0.0514	0.0511	0.0499	0.0512	0.053	0.0525	0.0598	0.0465
