# Supplementary material for: The CLEC3B inhibits cellular proliferation and metastasis of cholangiocarcinoma through Wnt/β-catenin pathway
Source: PeerJ. 2024 Nov 13;12:e18497. doi: 10.7717/peerj.18497 (PMC11568818; doi:10.7717/peerj.18497)
Supplement: Supplemental Information 2 [file peerj-12-18497-s002.zip › cck8 assay of qbc939 cells (control group and overexpression group)/qbc939 nc clec3b 20210926 day3.xls]

## Sheet: Magellan Sheet 1
<>	1	2	3	4	5	6	7	8	9	10	11	12
A	0.0396	0.0464	0.0375	0.0374	0.0384	0.034	0.0396	0.0397	0.0392	0.0361	0.0382	0.0435
B	0.4154	3.7423	3.4634	3.7423	3.5528	0.9291	0.6577	0.325	0.2563	0.2788	0.2437	0.045
C	0.3877	3.1018	3.1972	3.2403	3.2161	1.0359	0.675	0.2997	0.3149	0.2728	0.2676	0.0547
D	0.397	3.5784	3.5452	3.7375	2.7506	0.8966	0.4834	0.2874	0.2565	0.2189	0.2312	0.0454
E	0.3756	4	3.8477	2.6906	4	0.9746	0.7116	0.2628	0.2444	0.2314	0.237	0.0377
F	0.3934	4	3.8508	3.9957	4	1.1044	0.7115	0.2318	0.2148	0.2987	0.2908	0.0465
G	0.4039	3.3261	3.2557	3.3045	3.2604	1.0103	0.789	0.3167	0.3179	0.315	0.3103	0.0576
H	0.0542	0.0497	0.0488	0.049	0.0504	0.0506	0.0601	0.0489	0.0515	0.0508	0.0586	0.0498
