# Supplementary material for: The CLEC3B inhibits cellular proliferation and metastasis of cholangiocarcinoma through Wnt/β-catenin pathway
Source: PeerJ. 2024 Nov 13;12:e18497. doi: 10.7717/peerj.18497 (PMC11568818; doi:10.7717/peerj.18497)
Supplement: Supplemental Information 2 [file peerj-12-18497-s002.zip › cck8 assay of qbc939 cells (control group and overexpression group)/qbc939 nc clec3b 20210927 day4.xls]

## Sheet: Magellan Sheet 1
<>	1	2	3	4	5	6	7	8	9	10	11	12
A	0.0403	0.0461	0.0376	0.0435	0.0364	0.0346	0.0386	0.0386	0.037	0.0347	0.0373	0.0411
B	0.4789	3.699	3.4449	3.7011	3.6576	3.5817	3.7447	1.4463	0.7004	0.299	0.2537	0.0405
C	0.4366	3.2262	3.1733	3.2899	3.3809	3.209	3.3615	1.337	1.4191	0.3018	0.2841	0.0576
D	0.4523	3.5768	3.4365	3.7905	3.3478	3.5735	3.9914	1.3632	0.8292	0.2354	0.2411	0.0445
E	0.418	3.9957	3.4647	3.7423	4	4	3.9172	1.5846	1.2523	0.2584	0.2486	0.0372
F	0.4369	3.9245	3.5258	4	4	4	3.9245	1.6778	1.2339	0.329	0.3071	0.0444
G	0.451	3.3635	3.1494	3.4271	3.3439	3.3439	3.3615	1.7513	0.9991	0.3486	0.3303	0.0578
H	0.0772	0.048	0.0493	0.0471	0.0516	0.0506	0.0765	0.0484	0.0504	0.0532	0.0624	0.0407
