# Supplementary material for: The CLEC3B inhibits cellular proliferation and metastasis of cholangiocarcinoma through Wnt/β-catenin pathway
Source: PeerJ. 2024 Nov 13;12:e18497. doi: 10.7717/peerj.18497 (PMC11568818; doi:10.7717/peerj.18497)
Supplement: Supplemental Information 2 [file peerj-12-18497-s002.zip › cck8 assay of qbc939 cells (control group and overexpression group)/qbc939 nc clec3b 20210928 day5.xls]

## Sheet: Magellan Sheet 1
<>	1	2	3	4	5	6	7	8	9	10	11	12
A	0.038	0.0459	0.0368	0.0365	0.038	0.0339	0.0384	0.0363	0.0383	0.0375	0.0377	0.0338
B	0.516	3.4425	3.4949	3.5498	3.7423	3.618	3.4425	3.5229	3.585	2.0759	1.9973	0.0435
C	0.4618	3.1013	3.1878	3.2125	3.3686	3.1858	3.1871	3.2464	3.2612	2.1677	1.4233	0.0593
D	0.4753	3.3862	3.4841	3.5719	3.4815	3.5406	3.5421	3.6478	3.6091	2.076	1.6572	0.0401
E	0.4547	4	3.5768	3.6478	3.6108	3.6925	3.9172	3.9136	3.9136	2.325	0.875	0.0377
F	0.4782	4	3.5834	3.6556	3.5834	3.5544	3.7471	3.7447	3.8539	2.4144	1.6823	0.0457
G	0.4856	3.4365	3.2434	3.2757	3.2	3.2168	3.3325	3.2449	3.3298	2.4568	2.5164	0.0497
H	0.063	0.0501	0.0529	0.0468	0.0635	0.0507	0.0659	0.0473	0.0502	0.0645	0.0689	0.0446
