# Supplementary material for: The CLEC3B inhibits cellular proliferation and metastasis of cholangiocarcinoma through Wnt/β-catenin pathway
Source: PeerJ. 2024 Nov 13;12:e18497. doi: 10.7717/peerj.18497 (PMC11568818; doi:10.7717/peerj.18497)
Supplement: Supplemental Information 3 — CCK8 assay of QBC939 cells, NC OE raw data, and original statistical map. [file peerj-12-18497-s003.zip]

Archive with 8 entries (7 files):
- CCK8 qbc939 clec3b knock down/
- CCK8 qbc939 clec3b knock down/CCK8-1.xls
- CCK8 qbc939 clec3b knock down/CCK8-2.xls
- CCK8 qbc939 clec3b knock down/CCK8-3.xls
- CCK8 qbc939 clec3b knock down/CCK8-4.xls
- CCK8 qbc939 clec3b knock down/CCK8-5.xls
- CCK8 qbc939 clec3b knock down/qbc939 SI cck8 5天.pzfx
- CCK8 qbc939 clec3b knock down/图.png
