# Supplementary material for: The CLEC3B inhibits cellular proliferation and metastasis of cholangiocarcinoma through Wnt/β-catenin pathway
Source: PeerJ. 2024 Nov 13;12:e18497. doi: 10.7717/peerj.18497 (PMC11568818; doi:10.7717/peerj.18497)
Supplement: Supplemental Information 3 — CCK8 assay of QBC939 cells, NC OE raw data, and original statistical map. [file peerj-12-18497-s003.zip › CCK8 qbc939 clec3b knock down/CCK8-5.xls]

## Sheet: Magellan Sheet 1
<>	1	2	3	4	5	6	7	8	9	10	11	12
A	0.0414	0.0411	0.0392	0.0411	0.0395	0.0386	0.0393	0.0395	0.0454	0.0405	0.0415	0.0486
B	0.0504	2.9512	3.342	3.4001	3.3809	0.8782	2.901	3.1824	3.4962	3.3585	1.3514	0.0522
C	0.0648	2.4751	2.9776	3.1198	3.2248	0.8432	2.9914	3.0462	3.0862	3.1681	1.2464	0.0546
D	0.0575	2.7151	3.3706	3.6498	3.4622	0.9285	3.1713	3.2277	3.6108	3.4112	1.4444	0.043
E	0.0401	2.4861	3.466	3.585	3.7447	0.9201	3.4191	3.3958	3.0841	3.2175	1.3088	0.0365
F	0.0468	2.8623	3.5229	3.7011	4	0.8939	3.4449	3.4685	3.4449	3.5513	1.4117	0.0429
G	0.0585	2.2358	3.1062	3.2226	3.1805	0.9062	3.0857	2.9987	1.5678	3.2048	1.3722	0.0515
H	0.0586	0.0492	0.0492	0.0473	0.0493	0.0485	0.0537	0.048	0.0492	0.0488	0.0812	0.0443
		0.8782	0.8432	0.9285	0.9201	0.8939	0.9062
		1.3514	1.2464	1.4444	1.3088	1.4117	1.3722
						0.8782	0.8432	0.9285	0.9201	0.8939	0.9062	1.3514	1.2464	1.4444	1.3088	1.4117	1.3722
