# Supplementary material for: The CLEC3B inhibits cellular proliferation and metastasis of cholangiocarcinoma through Wnt/β-catenin pathway
Source: PeerJ. 2024 Nov 13;12:e18497. doi: 10.7717/peerj.18497 (PMC11568818; doi:10.7717/peerj.18497)
Supplement: Supplemental Information 4 — Western blot original strip, quantitative gray value and statistical map. [file peerj-12-18497-s004.zip]

Archive with 335 entries (303 files):
- In all Figure , all the original western blot images, original gray value data and statistical graphs were obtained(In addition to overexpression and knock-down validation bands)/
- In all Figure , all the original western blot images, original gray value data and statistical graphs were obtained(In addition to overexpression and knock-down validation bands)/HUCCT1/
- In all Figure , all the original western blot images, original gray value data and statistical graphs were obtained(In addition to overexpression and knock-down validation bands)/HUCCT1/HUCCT OE BAX BCL-2.pzfx
- In all Figure , all the original western blot images, original gray value data and statistical graphs were obtained(In addition to overexpression and knock-down validation bands)/HUCCT1/HUCCT OE BEITA-CATENIN.pzfx
- In all Figure , all the original western blot images, original gray value data and statistical graphs were obtained(In addition to overexpression and knock-down validation bands)/HUCCT1/HUCCT OE E-CAD N-CAD.pzfx
- In all Figure , all the original western blot images, original gray value data and statistical graphs were obtained(In addition to overexpression and knock-down validation bands)/HUCCT1/HUCCT SI BAX BCL-2.pzfx
- In all Figure , all the original western blot images, original gray value data and statistical graphs were obtained(In addition to overexpression and knock-down validation bands)/HUCCT1/HUCCT SI BEITA-CATENIN.pzfx
- In all Figure , all the original western blot images, original gray value data and statistical graphs were obtained(In addition to overexpression and knock-down validation bands)/HUCCT1/HUCCT SI C-MYC CYCLIND1.pzfx
- In all Figure , all the original western blot images, original gray value data and statistical graphs were obtained(In addition to overexpression and knock-down validation bands)/HUCCT1/HUCCT SI E-CAD N-CAD.pzfx
- In all Figure , all the original western blot images, original gray value data and statistical graphs were obtained(In addition to overexpression and knock-down validation bands)/HUCCT1/hucct wb gray value.xlsx
- In all Figure , all the original western blot images, original gray value data and statistical graphs were obtained(In addition to overexpression and knock-down validation bands)/HUCCT1/hucct1  over expression clec3b(nc oe)  and   knock down clec3b (sicon  si185)/
- In all Figure , all the original western blot images, original gray value data and statistical graphs were obtained(In addition to overexpression and knock-down validation bands)/HUCCT1/hucct1  over expression clec3b(nc oe)  and   knock down clec3b (sicon  si185)/2023.12.27 hucct   clec3b   nc  oe  sicon   si/
- In all Figure , all the original western blot images, original gray value data and statistical graphs were obtained(In addition to overexpression and knock-down validation bands)/HUCCT1/hucct1  over expression clec3b(nc oe)  and   knock down clec3b (sicon  si185)/2023.12.27 hucct   clec3b   nc  oe  sicon   si/beita-catenin  nc oe  gapdh.png
- In all Figure , all the original western blot images, original gray value data and statistical graphs were obtained(In addition to overexpression and knock-down validation bands)/HUCCT1/hucct1  over expression clec3b(nc oe)  and   knock down clec3b (sicon  si185)/2023.12.27 hucct   clec3b   nc  oe  sicon   si/beita-catenin  nc oe.png
- In all Figure , all the original western blot images, original gray value data and statistical graphs were obtained(In addition to overexpression and knock-down validation bands)/HUCCT1/hucct1  over expression clec3b(nc oe)  and   knock down clec3b (sicon  si185)/2023.12.27 hucct   clec3b   nc  oe  sicon   si/beita-catenin  sicon  si185  gapdh.png
- In all Figure , all the original western blot images, original gray value data and statistical graphs were obtained(In addition to overexpression and knock-down validation bands)/HUCCT1/hucct1  over expression clec3b(nc oe)  and   knock down clec3b (sicon  si185)/2023.12.27 hucct   clec3b   nc  oe  sicon   si/beita-catenin  sicon  si185.png
- In all Figure , all the original western blot images, original gray value data and statistical graphs were obtained(In addition to overexpression and knock-down validation bands)/HUCCT1/hucct1  over expression clec3b(nc oe)  and   knock down clec3b (sicon  si185)/2023.12.27 hucct   clec3b   nc  oe  sicon   si/cmyc  sicon  si185   第1张  gapdh.png
- In all Figure , all the original western blot images, original gray value data and statistical graphs were obtained(In addition to overexpression and knock-down validation bands)/HUCCT1/hucct1  over expression clec3b(nc oe)  and   knock down clec3b (sicon  si185)/2023.12.27 hucct   clec3b   nc  oe  sicon   si/cmyc  sicon  si185   第1张.png
- In all Figure , all the original western blot images, original gray value data and statistical graphs were obtained(In addition to overexpression and knock-down validation bands)/HUCCT1/hucct1  over expression clec3b(nc oe)  and   knock down clec3b (sicon  si185)/2023.12.27 hucct   clec3b   nc  oe  sicon   si/cyclin d1  nc   oe  tubulin.png
- In all Figure , all the original western blot images, original gray value data and statistical graphs were obtained(In addition to overexpression and knock-down validation bands)/HUCCT1/hucct1  over expression clec3b(nc oe)  and   knock down clec3b (sicon  si185)/2023.12.27 hucct   clec3b   nc  oe  sicon   si/cyclin d1  nc   oe.png
- In all Figure , all the original western blot images, original gray value data and statistical graphs were obtained(In addition to overexpression and knock-down validation bands)/HUCCT1/hucct1  over expression clec3b(nc oe)  and   knock down clec3b (sicon  si185)/2023.12.27 hucct   clec3b   nc  oe  sicon   si/cyclin d1  sicon  si185  tublin.png
- In all Figure , all the original western blot images, original gray value data and statistical graphs were obtained(In addition to overexpression and knock-down validation bands)/HUCCT1/hucct1  over expression clec3b(nc oe)  and   knock down clec3b (sicon  si185)/2023.12.27 hucct   clec3b   nc  oe  sicon   si/cyclin d1  sicon  si185.png
- In all Figure , all the original western blot images, original gray value data and statistical graphs were obtained(In addition to overexpression and knock-down validation bands)/HUCCT1/hucct1  over expression clec3b(nc oe)  and   knock down clec3b (sicon  si185)/2023.12.27 hucct   clec3b   nc  oe  sicon   si/gsk3beita  nc   oe  gapdh.png
- In all Figure , all the original western blot images, original gray value data and statistical graphs were obtained(In addition to overexpression and knock-down validation bands)/HUCCT1/hucct1  over expression clec3b(nc oe)  and   knock down clec3b (sicon  si185)/2023.12.27 hucct   clec3b   nc  oe  sicon   si/gsk3beita  nc   oe.png
- In all Figure , all the original western blot images, original gray value data and statistical graphs were obtained(In addition to overexpression and knock-down validation bands)/HUCCT1/hucct1  over expression clec3b(nc oe)  and   knock down clec3b (sicon  si185)/2024.1.20. HUCCT CLEC3B  nc  oe  sicon  si/
- In all Figure , all the original western blot images, original gray value data and statistical graphs were obtained(In addition to overexpression and knock-down validation bands)/HUCCT1/hucct1  over expression clec3b(nc oe)  and   knock down clec3b (sicon  si185)/2024.1.20. HUCCT CLEC3B  nc  oe  sicon  si/HUCCT   beita-catenin  gapdh SICON  SI185.png
- In all Figure , all the original western blot images, original gray value data and statistical graphs were obtained(In addition to overexpression and knock-down validation bands)/HUCCT1/hucct1  over expression clec3b(nc oe)  and   knock down clec3b (sicon  si185)/2024.1.20. HUCCT CLEC3B  nc  oe  sicon  si/HUCCT   beita-catenin  SICON  SI185.png
- In all Figure , all the original western blot images, original gray value data and statistical graphs were obtained(In addition to overexpression and knock-down validation bands)/HUCCT1/hucct1  over expression clec3b(nc oe)  and   knock down clec3b (sicon  si185)/2024.1.20. HUCCT CLEC3B  nc  oe  sicon  si/HUCCT   CLEC3B  gapdh SICON  SI185.png
- In all Figure , all the original western blot images, original gray value data and statistical graphs were obtained(In addition to overexpression and knock-down validation bands)/HUCCT1/hucct1  over expression clec3b(nc oe)  and   knock down clec3b (sicon  si185)/2024.1.20. HUCCT CLEC3B  nc  oe  sicon  si/HUCCT   CLEC3B SICON  SI185.png
- In all Figure , all the original western blot images, original gray value data and statistical graphs were obtained(In addition to overexpression and knock-down validation bands)/HUCCT1/hucct1  over expression clec3b(nc oe)  and   knock down clec3b (sicon  si185)/2024.1.20. HUCCT CLEC3B  nc  oe  sicon  si/HUCCT C-MYC  nc  oe  gapdh.png
- In all Figure , all the original western blot images, original gray value data and statistical graphs were obtained(In addition to overexpression and knock-down validation bands)/HUCCT1/hucct1  over expression clec3b(nc oe)  and   knock down clec3b (sicon  si185)/2024.1.20. HUCCT CLEC3B  nc  oe  sicon  si/HUCCT C-MYC  NC OE.png
- In all Figure , all the original western blot images, original gray value data and statistical graphs were obtained(In addition to overexpression and knock-down validation bands)/HUCCT1/hucct1  over expression clec3b(nc oe)  and   knock down clec3b (sicon  si185)/2024.1.20. HUCCT CLEC3B  nc  oe  sicon  si/hucct gsk3beitqa  nc  oe  gapdh.png
- In all Figure , all the original western blot images, original gray value data and statistical graphs were obtained(In addition to overexpression and knock-down validation bands)/HUCCT1/hucct1  over expression clec3b(nc oe)  and   knock down clec3b (sicon  si185)/2024.1.20. HUCCT CLEC3B  nc  oe  sicon  si/hucct gsk3beitqa  nc  oe.png
- In all Figure , all the original western blot images, original gray value data and statistical graphs were obtained(In addition to overexpression and knock-down validation bands)/HUCCT1/hucct1  over expression clec3b(nc oe)  and   knock down clec3b (sicon  si185)/2024.1.23 HUCCT  CLEC3B  NC   OE   SICON  SI/
- In all Figure , all the original western blot images, original gray value data and statistical graphs were obtained(In addition to overexpression and knock-down validation bands)/HUCCT1/hucct1  over expression clec3b(nc oe)  and   knock down clec3b (sicon  si185)/2024.1.23 HUCCT  CLEC3B  NC   OE   SICON  SI/cmyc  sicon  si185 第2张 gapdh.png
- In all Figure , all the original western blot images, original gray value data and statistical graphs were obtained(In addition to overexpression and knock-down validation bands)/HUCCT1/hucct1  over expression clec3b(nc oe)  and   knock down clec3b (sicon  si185)/2024.1.23 HUCCT  CLEC3B  NC   OE   SICON  SI/cmyc  sicon  si185 第2张.png
- In all Figure , all the original western blot images, original gray value data and statistical graphs were obtained(In addition to overexpression and knock-down validation bands)/HUCCT1/hucct1  over expression clec3b(nc oe)  and   knock down clec3b (sicon  si185)/2024.1.23 HUCCT  CLEC3B  NC   OE   SICON  SI/hucct   gsk-3beita  nc  oe   gapdh.png
- In all Figure , all the original western blot images, original gray value data and statistical graphs were obtained(In addition to overexpression and knock-down validation bands)/HUCCT1/hucct1  over expression clec3b(nc oe)  and   knock down clec3b (sicon  si185)/2024.1.23 HUCCT  CLEC3B  NC   OE   SICON  SI/hucct   gsk-3beita  nc  oe.png
- In all Figure , all the original western blot images, original gray value data and statistical graphs were obtained(In addition to overexpression and knock-down validation bands)/HUCCT1/hucct1  over expression clec3b(nc oe)  and   knock down clec3b (sicon  si185)/2024.1.23 HUCCT  CLEC3B  NC   OE   SICON  SI/hucct  beita-catenin sicon  si185  gapdh.png
- In all Figure , all the original western blot images, original gray value data and statistical graphs were obtained(In addition to overexpression and knock-down validation bands)/HUCCT1/hucct1  over expression clec3b(nc oe)  and   knock down clec3b (sicon  si185)/2024.1.23 HUCCT  CLEC3B  NC   OE   SICON  SI/hucct  beita-catenin sicon  si185.png
- In all Figure , all the original western blot images, original gray value data and statistical graphs were obtained(In addition to overexpression and knock-down validation bands)/HUCCT1/hucct1  over expression clec3b(nc oe)  and   knock down clec3b (sicon  si185)/2024.1.23 HUCCT  CLEC3B  NC   OE   SICON  SI/HUCCT c-myc sicon  si185   gapdh.png
- In all Figure , all the original western blot images, original gray value data and statistical graphs were obtained(In addition to overexpression and knock-down validation bands)/HUCCT1/hucct1  over expression clec3b(nc oe)  and   knock down clec3b (sicon  si185)/2024.1.23 HUCCT  CLEC3B  NC   OE   SICON  SI/HUCCT c-myc sicon  si185.png
- In all Figure , all the original western blot images, original gray value data and statistical graphs were obtained(In addition to overexpression and knock-down validation bands)/HUCCT1/hucct1  over expression clec3b(nc oe)  and   knock down clec3b (sicon  si185)/2024.1.23 HUCCT  CLEC3B  NC   OE   SICON  SI/HUCCT clec3b sicon  si185    tubulin.png
- In all Figure , all the original western blot images, original gray value data and statistical graphs were obtained(In addition to overexpression and knock-down validation bands)/HUCCT1/hucct1  over expression clec3b(nc oe)  and   knock down clec3b (sicon  si185)/2024.1.23 HUCCT  CLEC3B  NC   OE   SICON  SI/HUCCT clec3b sicon  si185.png
- In all Figure , all the original western blot images, original gray value data and statistical graphs were obtained(In addition to overexpression and knock-down validation bands)/HUCCT1/hucct1  over expression clec3b(nc oe)  and   knock down clec3b (sicon  si185)/2024.1.23 HUCCT  CLEC3B  NC   OE   SICON  SI/HUCCT cyclind1 nc oe   第1张.png
- In all Figure , all the original western blot images, original gray value data and statistical graphs were obtained(In addition to overexpression and knock-down validation bands)/HUCCT1/hucct1  over expression clec3b(nc oe)  and   knock down clec3b (sicon  si185)/2024.1.23 HUCCT  CLEC3B  NC   OE   SICON  SI/HUCCT cyclind1 nc oe 第1张TUBULIN.png
- In all Figure , all the original western blot images, original gray value data and statistical graphs were obtained(In addition to overexpression and knock-down validation bands)/HUCCT1/hucct1  over expression clec3b(nc oe)  and   knock down clec3b (sicon  si185)/2024.1.23 HUCCT  CLEC3B  NC   OE   SICON  SI/HUCCT cyclind1 nc oe 第2张  TUBLIN.png
- In all Figure , all the original western blot images, original gray value data and statistical graphs were obtained(In addition to overexpression and knock-down validation bands)/HUCCT1/hucct1  over expression clec3b(nc oe)  and   knock down clec3b (sicon  si185)/2024.1.23 HUCCT  CLEC3B  NC   OE   SICON  SI/HUCCT cyclind1 nc oe 第2张.png
- In all Figure , all the original western blot images, original gray value data and statistical graphs were obtained(In addition to overexpression and knock-down validation bands)/HUCCT1/hucct1  over expression clec3b(nc oe)  and   knock down clec3b (sicon  si185)/2024.1.23 HUCCT  CLEC3B  NC   OE   SICON  SI/HUCCT p-gsk3beita  sicon  si185 gapdh.png
- In all Figure , all the original western blot images, original gray value data and statistical graphs were obtained(In addition to overexpression and knock-down validation bands)/HUCCT1/hucct1  over expression clec3b(nc oe)  and   knock down clec3b (sicon  si185)/2024.1.23 HUCCT  CLEC3B  NC   OE   SICON  SI/HUCCT p-gsk3beita  sicon  si185.png
- In all Figure , all the original western blot images, original gray value data and statistical graphs were obtained(In addition to overexpression and knock-down validation bands)/HUCCT1/hucct1  over expression clec3b(nc oe)  and   knock down clec3b (sicon  si185)/2024.1.26  hucct   clec3b  nc  oe  sicon  si/
- In all Figure , all the original western blot images, original gray value data and statistical graphs were obtained(In addition to overexpression and knock-down validation bands)/HUCCT1/hucct1  over expression clec3b(nc oe)  and   knock down clec3b (sicon  si185)/2024.1.26  hucct   clec3b  nc  oe  sicon  si/beita-catenin  nc  oe  GAPDH.png
- In all Figure , all the original western blot images, original gray value data and statistical graphs were obtained(In addition to overexpression and knock-down validation bands)/HUCCT1/hucct1  over expression clec3b(nc oe)  and   knock down clec3b (sicon  si185)/2024.1.26  hucct   clec3b  nc  oe  sicon  si/beita-catenin  nc  oe.png
- In all Figure , all the original western blot images, original gray value data and statistical graphs were obtained(In addition to overexpression and knock-down validation bands)/HUCCT1/hucct1  over expression clec3b(nc oe)  and   knock down clec3b (sicon  si185)/2024.1.26  hucct   clec3b  nc  oe  sicon  si/c-myc  nc  oe 第1张 GAPDH.png
- In all Figure , all the original western blot images, original gray value data and statistical graphs were obtained(In addition to overexpression and knock-down validation bands)/HUCCT1/hucct1  over expression clec3b(nc oe)  and   knock down clec3b (sicon  si185)/2024.1.26  hucct   clec3b  nc  oe  sicon  si/c-myc  nc  oe 第1张.png
- In all Figure , all the original western blot images, original gray value data and statistical graphs were obtained(In addition to overexpression and knock-down validation bands)/HUCCT1/hucct1  over expression clec3b(nc oe)  and   knock down clec3b (sicon  si185)/2024.1.26  hucct   clec3b  nc  oe  sicon  si/c-myc  nc  oe 第2张  GAPDH.png
- In all Figure , all the original western blot images, original gray value data and statistical graphs were obtained(In addition to overexpression and knock-down validation bands)/HUCCT1/hucct1  over expression clec3b(nc oe)  and   knock down clec3b (sicon  si185)/2024.1.26  hucct   clec3b  nc  oe  sicon  si/c-myc  nc  oe 第2张.png
- In all Figure , all the original western blot images, original gray value data and statistical graphs were obtained(In addition to overexpression and knock-down validation bands)/HUCCT1/hucct1  over expression clec3b(nc oe)  and   knock down clec3b (sicon  si185)/2024.1.26  hucct   clec3b  nc  oe  sicon  si/cyclind1  sicon   si185   TUBULIN.png
- In all Figure , all the original western blot images, original gray value data and statistical graphs were obtained(In addition to overexpression and knock-down validation bands)/HUCCT1/hucct1  over expression clec3b(nc oe)  and   knock down clec3b (sicon  si185)/2024.1.26  hucct   clec3b  nc  oe  sicon  si/cyclind1  sicon   si185.png
- In all Figure , all the original western blot images, original gray value data and statistical graphs were obtained(In addition to overexpression and knock-down validation bands)/HUCCT1/hucct1  over expression clec3b(nc oe)  and   knock down clec3b (sicon  si185)/2024.1.26  hucct   clec3b  nc  oe  sicon  si/gsk3beita  nc  oe  GAPDH.png
- In all Figure , all the original western blot images, original gray value data and statistical graphs were obtained(In addition to overexpression and knock-down validation bands)/HUCCT1/hucct1  over expression clec3b(nc oe)  and   knock down clec3b (sicon  si185)/2024.1.26  hucct   clec3b  nc  oe  sicon  si/gsk3beita  nc  oe.png
- In all Figure , all the original western blot images, original gray value data and statistical graphs were obtained(In addition to overexpression and knock-down validation bands)/HUCCT1/hucct1  over expression clec3b(nc oe)  and   knock down clec3b (sicon  si185)/2024.1.26  hucct   clec3b  nc  oe  sicon  si/p-gsk3beita   nc  oe  gapdh.png
- In all Figure , all the original western blot images, original gray value data and statistical graphs were obtained(In addition to overexpression and knock-down validation bands)/HUCCT1/hucct1  over expression clec3b(nc oe)  and   knock down clec3b (sicon  si185)/2024.1.26  hucct   clec3b  nc  oe  sicon  si/p-gsk3beita   nc  oe.png
- In all Figure , all the original western blot images, original gray value data and statistical graphs were obtained(In addition to overexpression and knock-down validation bands)/HUCCT1/hucct1  over expression clec3b(nc oe)  and   knock down clec3b (sicon  si185)/2024.1.26  hucct   clec3b  nc  oe  sicon  si/新建文件夹/
- In all Figure , all the original western blot images, original gray value data and statistical graphs were obtained(In addition to overexpression and knock-down validation bands)/HUCCT1/hucct1  over expression clec3b(nc oe)  and   knock down clec3b (sicon  si185)/2024.1.26  hucct   clec3b  nc  oe  sicon  si/新建文件夹/cmyc  sicon  si185   GAPDH.png
- In all Figure , all the original western blot images, original gray value data and statistical graphs were obtained(In addition to overexpression and knock-down validation bands)/HUCCT1/hucct1  over expression clec3b(nc oe)  and   knock down clec3b (sicon  si185)/2024.1.26  hucct   clec3b  nc  oe  sicon  si/新建文件夹/cmyc  sicon  si185.png
- In all Figure , all the original western blot images, original gray value data and statistical graphs were obtained(In addition to overexpression and knock-down validation bands)/HUCCT1/hucct1  over expression clec3b(nc oe)  and   knock down clec3b (sicon  si185)/2024.1.26  hucct   clec3b  nc  oe  sicon  si/新建文件夹/gsk3beita  sicon  si185  GAPDH.png
- In all Figure , all the original western blot images, original gray value data and statistical graphs were obtained(In addition to overexpression and knock-down validation bands)/HUCCT1/hucct1  over expression clec3b(nc oe)  and   knock down clec3b (sicon  si185)/2024.1.26  hucct   clec3b  nc  oe  sicon  si/新建文件夹/gsk3beita  sicon  si185.png
- In all Figure , all the original western blot images, original gray value data and statistical graphs were obtained(In addition to overexpression and knock-down validation bands)/HUCCT1/hucct1  over expression clec3b(nc oe)  and   knock down clec3b (sicon  si185)/2024.1.26  hucct   clec3b  nc  oe  sicon  si/新建文件夹/p-gsk3beita  nc  oe  第2张  GAPDH.png
- In all Figure , all the original western blot images, original gray value data and statistical graphs were obtained(In addition to overexpression and knock-down validation bands)/HUCCT1/hucct1  over expression clec3b(nc oe)  and   knock down clec3b (sicon  si185)/2024.1.26  hucct   clec3b  nc  oe  sicon  si/新建文件夹/p-gsk3beita  nc  oe  第2张.png
- In all Figure , all the original western blot images, original gray value data and statistical graphs were obtained(In addition to overexpression and knock-down validation bands)/HUCCT1/hucct1  over expression clec3b(nc oe)  and   knock down clec3b (sicon  si185)/2024.1.26  hucct   clec3b  nc  oe  sicon  si/新建文件夹/p-gsk3beita  nc  oe  第一张  GAPDH.png
- In all Figure , all the original western blot images, original gray value data and statistical graphs were obtained(In addition to overexpression and knock-down validation bands)/HUCCT1/hucct1  over expression clec3b(nc oe)  and   knock down clec3b (sicon  si185)/2024.1.26  hucct   clec3b  nc  oe  sicon  si/新建文件夹/p-gsk3beita  nc  oe  第一张.png
- In all Figure , all the original western blot images, original gray value data and statistical graphs were obtained(In addition to overexpression and knock-down validation bands)/HUCCT1/hucct1  over expression clec3b(nc oe)  and   knock down clec3b (sicon  si185)/2024.1.26  hucct   clec3b  nc  oe  sicon  si/新建文件夹/p-gsk3beita  sicon  si185  第一张  GAPDH.png
- In all Figure , all the original western blot images, original gray value data and statistical graphs were obtained(In addition to overexpression and knock-down validation bands)/HUCCT1/hucct1  over expression clec3b(nc oe)  and   knock down clec3b (sicon  si185)/2024.1.26  hucct   clec3b  nc  oe  sicon  si/新建文件夹/p-gsk3beita  sicon  si185  第一张.png
- In all Figure , all the original western blot images, original gray value data and statistical graphs were obtained(In addition to overexpression and knock-down validation bands)/HUCCT1/hucct1  over expression clec3b(nc oe)  and   knock down clec3b (sicon  si185)/2024.1.30  hucct  clec3b/
- In all Figure , all the original western blot images, original gray value data and statistical graphs were obtained(In addition to overexpression and knock-down validation bands)/HUCCT1/hucct1  over expression clec3b(nc oe)  and   knock down clec3b (sicon  si185)/2024.1.30  hucct  clec3b/clec3b  nc  oe  第1张  GAPDH.png
- In all Figure , all the original western blot images, original gray value data and statistical graphs were obtained(In addition to overexpression and knock-down validation bands)/HUCCT1/hucct1  over expression clec3b(nc oe)  and   knock down clec3b (sicon  si185)/2024.1.30  hucct  clec3b/clec3b  nc  oe  第1张.png
- In all Figure , all the original western blot images, original gray value data and statistical graphs were obtained(In addition to overexpression and knock-down validation bands)/HUCCT1/hucct1  over expression clec3b(nc oe)  and   knock down clec3b (sicon  si185)/2024.1.30  hucct  clec3b/clec3b  nc  oe  第2张  GAPDH.png
- In all Figure , all the original western blot images, original gray value data and statistical graphs were obtained(In addition to overexpression and knock-down validation bands)/HUCCT1/hucct1  over expression clec3b(nc oe)  and   knock down clec3b (sicon  si185)/2024.1.30  hucct  clec3b/clec3b  nc  oe  第2张.png
- In all Figure , all the original western blot images, original gray value data and statistical graphs were obtained(In addition to overexpression and knock-down validation bands)/HUCCT1/hucct1  over expression clec3b(nc oe)  and   knock down clec3b (sicon  si185)/2024.1.30  hucct  clec3b/clec3b  nc  oe  第3张  GAPDH.png
- In all Figure , all the original western blot images, original gray value data and statistical graphs were obtained(In addition to overexpression and knock-down validation bands)/HUCCT1/hucct1  over expression clec3b(nc oe)  and   knock down clec3b (sicon  si185)/2024.1.30  hucct  clec3b/clec3b  nc  oe  第3张.png
- In all Figure , all the original western blot images, original gray value data and statistical graphs were obtained(In addition to overexpression and knock-down validation bands)/HUCCT1/hucct1  over expression clec3b(nc oe)  and   knock down clec3b (sicon  si185)/2024.2.29  HUCCT clec3b  nc  oe  sicon  si185/
- In all Figure , all the original western blot images, original gray value data and statistical graphs were obtained(In addition to overexpression and knock-down validation bands)/HUCCT1/hucct1  over expression clec3b(nc oe)  and   knock down clec3b (sicon  si185)/2024.2.29  HUCCT clec3b  nc  oe  sicon  si185/beita-catenin  nc  oe    gapdh.png
- In all Figure , all the original western blot images, original gray value data and statistical graphs were obtained(In addition to overexpression and knock-down validation bands)/HUCCT1/hucct1  over expression clec3b(nc oe)  and   knock down clec3b (sicon  si185)/2024.2.29  HUCCT clec3b  nc  oe  sicon  si185/beita-catenin  nc  oe.png
- In all Figure , all the original western blot images, original gray value data and statistical graphs were obtained(In addition to overexpression and knock-down validation bands)/HUCCT1/hucct1  over expression clec3b(nc oe)  and   knock down clec3b (sicon  si185)/2024.2.29  HUCCT clec3b  nc  oe  sicon  si185/cyclind1  sion  si185  tublin.png
- In all Figure , all the original western blot images, original gray value data and statistical graphs were obtained(In addition to overexpression and knock-down validation bands)/HUCCT1/hucct1  over expression clec3b(nc oe)  and   knock down clec3b (sicon  si185)/2024.2.29  HUCCT clec3b  nc  oe  sicon  si185/cyclind1  sion  si185.png
- In all Figure , all the original western blot images, original gray value data and statistical graphs were obtained(In addition to overexpression and knock-down validation bands)/HUCCT1/hucct1  over expression clec3b(nc oe)  and   knock down clec3b (sicon  si185)/2024.2.29  HUCCT clec3b  nc  oe  sicon  si185/GSK-3beita  sicon  si185 gapdh.png
- In all Figure , all the original western blot images, original gray value data and statistical graphs were obtained(In addition to overexpression and knock-down validation bands)/HUCCT1/hucct1  over expression clec3b(nc oe)  and   knock down clec3b (sicon  si185)/2024.2.29  HUCCT clec3b  nc  oe  sicon  si185/GSK-3beita  sicon  si185.png
- In all Figure , all the original western blot images, original gray value data and statistical graphs were obtained(In addition to overexpression and knock-down validation bands)/HUCCT1/hucct1  over expression clec3b(nc oe)  and   knock down clec3b (sicon  si185)/2024.2.29  HUCCT clec3b  nc  oe  sicon  si185/p-gsk3beita  sicon  si185   第一张  gapdh.png
- In all Figure , all the original western blot images, original gray value data and statistical graphs were obtained(In addition to overexpression and knock-down validation bands)/HUCCT1/hucct1  over expression clec3b(nc oe)  and   knock down clec3b (sicon  si185)/2024.2.29  HUCCT clec3b  nc  oe  sicon  si185/p-gsk3beita  sicon  si185   第一张.png
- In all Figure , all the original western blot images, original gray value data and statistical graphs were obtained(In addition to overexpression and knock-down validation bands)/HUCCT1/hucct1  western blot  bax  bcl-2  n-cadherin  e-cadherin/
- In all Figure , all the original western blot images, original gray value data and statistical graphs were obtained(In addition to overexpression and knock-down validation bands)/HUCCT1/hucct1  western blot  bax  bcl-2  n-cadherin  e-cadherin/2024.4.12  hucct emt bax bcl-2/
- In all Figure , all the original western blot images, original gray value data and statistical graphs were obtained(In addition to overexpression and knock-down validation bands)/HUCCT1/hucct1  western blot  bax  bcl-2  n-cadherin  e-cadherin/2024.4.12  hucct emt bax bcl-2/bax  sicon  si185 第2张  gapdh.png
- In all Figure , all the original western blot images, original gray value data and statistical graphs were obtained(In addition to overexpression and knock-down validation bands)/HUCCT1/hucct1  western blot  bax  bcl-2  n-cadherin  e-cadherin/2024.4.12  hucct emt bax bcl-2/bax  sicon  si185 第2张.png
- In all Figure , all the original western blot images, original gray value data and statistical graphs were obtained(In addition to overexpression and knock-down validation bands)/HUCCT1/hucct1  western blot  bax  bcl-2  n-cadherin  e-cadherin/2024.4.12  hucct emt bax bcl-2/bcl-2  sicon  si185  第1张  gapdh.png
- In all Figure , all the original western blot images, original gray value data and statistical graphs were obtained(In addition to overexpression and knock-down validation bands)/HUCCT1/hucct1  western blot  bax  bcl-2  n-cadherin  e-cadherin/2024.4.12  hucct emt bax bcl-2/bcl-2  sicon  si185  第1张.png
- In all Figure , all the original western blot images, original gray value data and statistical graphs were obtained(In addition to overexpression and knock-down validation bands)/HUCCT1/hucct1  western blot  bax  bcl-2  n-cadherin  e-cadherin/2024.4.12  hucct emt bax bcl-2/E-cad  nc  oe  第1张  tubulin.png
- In all Figure , all the original western blot images, original gray value data and statistical graphs were obtained(In addition to overexpression and knock-down validation bands)/HUCCT1/hucct1  western blot  bax  bcl-2  n-cadherin  e-cadherin/2024.4.12  hucct emt bax bcl-2/E-cad  nc  oe  第1张.png
- In all Figure , all the original western blot images, original gray value data and statistical graphs were obtained(In addition to overexpression and knock-down validation bands)/HUCCT1/hucct1  western blot  bax  bcl-2  n-cadherin  e-cadherin/2024.4.12  hucct emt bax bcl-2/N-cad  nc  oe  第2张  tubulin.png
- In all Figure , all the original western blot images, original gray value data and statistical graphs were obtained(In addition to overexpression and knock-down validation bands)/HUCCT1/hucct1  western blot  bax  bcl-2  n-cadherin  e-cadherin/2024.4.12  hucct emt bax bcl-2/N-cad  nc  oe  第2张.png
- In all Figure , all the original western blot images, original gray value data and statistical graphs were obtained(In addition to overexpression and knock-down validation bands)/HUCCT1/hucct1  western blot  bax  bcl-2  n-cadherin  e-cadherin/2024.4.13  hucct emt  bax  bcl-2/
- In all Figure , all the original western blot images, original gray value data and statistical graphs were obtained(In addition to overexpression and knock-down validation bands)/HUCCT1/hucct1  western blot  bax  bcl-2  n-cadherin  e-cadherin/2024.4.13  hucct emt  bax  bcl-2/bax  sicon  si185   gapdh.png
- In all Figure , all the original western blot images, original gray value data and statistical graphs were obtained(In addition to overexpression and knock-down validation bands)/HUCCT1/hucct1  western blot  bax  bcl-2  n-cadherin  e-cadherin/2024.4.13  hucct emt  bax  bcl-2/bax  sicon  si185.png
- In all Figure , all the original western blot images, original gray value data and statistical graphs were obtained(In addition to overexpression and knock-down validation bands)/HUCCT1/hucct1  western blot  bax  bcl-2  n-cadherin  e-cadherin/2024.4.13  hucct emt  bax  bcl-2/bcl-2  nc  oe gapdh.png
- In all Figure , all the original western blot images, original gray value data and statistical graphs were obtained(In addition to overexpression and knock-down validation bands)/HUCCT1/hucct1  western blot  bax  bcl-2  n-cadherin  e-cadherin/2024.4.13  hucct emt  bax  bcl-2/bcl-2  nc  oe.png
- In all Figure , all the original western blot images, original gray value data and statistical graphs were obtained(In addition to overexpression and knock-down validation bands)/HUCCT1/hucct1  western blot  bax  bcl-2  n-cadherin  e-cadherin/2024.4.13  hucct emt  bax  bcl-2/bcl-2  sicon  si185  gapdh.png
- In all Figure , all the original western blot images, original gray value data and statistical graphs were obtained(In addition to overexpression and knock-down validation bands)/HUCCT1/hucct1  western blot  bax  bcl-2  n-cadherin  e-cadherin/2024.4.13  hucct emt  bax  bcl-2/bcl-2  sicon  si185.png
- In all Figure , all the original western blot images, original gray value data and statistical graphs were obtained(In addition to overexpression and knock-down validation bands)/HUCCT1/hucct1  western blot  bax  bcl-2  n-cadherin  e-cadherin/2024.4.13  hucct emt  bax  bcl-2/e-cad nc  oe tubulin.png
- In all Figure , all the original western blot images, original gray value data and statistical graphs were obtained(In addition to overexpression and knock-down validation bands)/HUCCT1/hucct1  western blot  bax  bcl-2  n-cadherin  e-cadherin/2024.4.13  hucct emt  bax  bcl-2/e-cad nc  oe.png
- In all Figure , all the original western blot images, original gray value data and statistical graphs were obtained(In addition to overexpression and knock-down validation bands)/HUCCT1/hucct1  western blot  bax  bcl-2  n-cadherin  e-cadherin/2024.4.13  hucct emt  bax  bcl-2/e-cad sicon  si185  tubulin.png
- In all Figure , all the original western blot images, original gray value data and statistical graphs were obtained(In addition to overexpression and knock-down validation bands)/HUCCT1/hucct1  western blot  bax  bcl-2  n-cadherin  e-cadherin/2024.4.13  hucct emt  bax  bcl-2/e-cad sicon  si185.png
- In all Figure , all the original western blot images, original gray value data and statistical graphs were obtained(In addition to overexpression and knock-down validation bands)/HUCCT1/hucct1  western blot  bax  bcl-2  n-cadherin  e-cadherin/2024.4.13  hucct emt  bax  bcl-2/n-cad nc  oe tubulin.png
- In all Figure , all the original western blot images, original gray value data and statistical graphs were obtained(In addition to overexpression and knock-down validation bands)/HUCCT1/hucct1  western blot  bax  bcl-2  n-cadherin  e-cadherin/2024.4.13  hucct emt  bax  bcl-2/n-cad nc  oe.png
- In all Figure , all the original western blot images, original gray value data and statistical graphs were obtained(In addition to overexpression and knock-down validation bands)/HUCCT1/hucct1  western blot  bax  bcl-2  n-cadherin  e-cadherin/2024.4.15   hucct emt  bax  bcl-2/
- In all Figure , all the original western blot images, original gray value data and statistical graphs were obtained(In addition to overexpression and knock-down validation bands)/HUCCT1/hucct1  western blot  bax  bcl-2  n-cadherin  e-cadherin/2024.4.15   hucct emt  bax  bcl-2/bax  nc oe 第1张  gapdh.png
- In all Figure , all the original western blot images, original gray value data and statistical graphs were obtained(In addition to overexpression and knock-down validation bands)/HUCCT1/hucct1  western blot  bax  bcl-2  n-cadherin  e-cadherin/2024.4.15   hucct emt  bax  bcl-2/bax  nc oe 第1张.png
- In all Figure , all the original western blot images, original gray value data and statistical graphs were obtained(In addition to overexpression and knock-down validation bands)/HUCCT1/hucct1  western blot  bax  bcl-2  n-cadherin  e-cadherin/2024.4.15   hucct emt  bax  bcl-2/bax  nc oe 第2张 gapdh.png
- In all Figure , all the original western blot images, original gray value data and statistical graphs were obtained(In addition to overexpression and knock-down validation bands)/HUCCT1/hucct1  western blot  bax  bcl-2  n-cadherin  e-cadherin/2024.4.15   hucct emt  bax  bcl-2/bax  nc oe 第2张.png
- In all Figure , all the original western blot images, original gray value data and statistical graphs were obtained(In addition to overexpression and knock-down validation bands)/HUCCT1/hucct1  western blot  bax  bcl-2  n-cadherin  e-cadherin/2024.4.15   hucct emt  bax  bcl-2/bax  sicon  si185  gapdh.Tif
- In all Figure , all the original western blot images, original gray value data and statistical graphs were obtained(In addition to overexpression and knock-down validation bands)/HUCCT1/hucct1  western blot  bax  bcl-2  n-cadherin  e-cadherin/2024.4.15   hucct emt  bax  bcl-2/bax  sicon  si185.Tif
- In all Figure , all the original western blot images, original gray value data and statistical graphs were obtained(In addition to overexpression and knock-down validation bands)/HUCCT1/hucct1  western blot  bax  bcl-2  n-cadherin  e-cadherin/2024.4.15   hucct emt  bax  bcl-2/bcl-2  nc  oe 第1张  gapdh.png
- In all Figure , all the original western blot images, original gray value data and statistical graphs were obtained(In addition to overexpression and knock-down validation bands)/HUCCT1/hucct1  western blot  bax  bcl-2  n-cadherin  e-cadherin/2024.4.15   hucct emt  bax  bcl-2/bcl-2  nc  oe 第1张.png
- In all Figure , all the original western blot images, original gray value data and statistical graphs were obtained(In addition to overexpression and knock-down validation bands)/HUCCT1/hucct1  western blot  bax  bcl-2  n-cadherin  e-cadherin/2024.4.15   hucct emt  bax  bcl-2/bcl-2  nc  oe 第2张  gapdh.png
- In all Figure , all the original western blot images, original gray value data and statistical graphs were obtained(In addition to overexpression and knock-down validation bands)/HUCCT1/hucct1  western blot  bax  bcl-2  n-cadherin  e-cadherin/2024.4.15   hucct emt  bax  bcl-2/bcl-2  nc  oe 第2张.png
- In all Figure , all the original western blot images, original gray value data and statistical graphs were obtained(In addition to overexpression and knock-down validation bands)/HUCCT1/hucct1  western blot  bax  bcl-2  n-cadherin  e-cadherin/2024.4.15   hucct emt  bax  bcl-2/e-cad  nc  oe  第1张  tubulin.png
- In all Figure , all the original western blot images, original gray value data and statistical graphs were obtained(In addition to overexpression and knock-down validation bands)/HUCCT1/hucct1  western blot  bax  bcl-2  n-cadherin  e-cadherin/2024.4.15   hucct emt  bax  bcl-2/e-cad  nc  oe  第1张.png
- In all Figure , all the original western blot images, original gray value data and statistical graphs were obtained(In addition to overexpression and knock-down validation bands)/HUCCT1/hucct1  western blot  bax  bcl-2  n-cadherin  e-cadherin/2024.4.15   hucct emt  bax  bcl-2/e-cad  nc  oe  第2张  tubulin.png
- In all Figure , all the original western blot images, original gray value data and statistical graphs were obtained(In addition to overexpression and knock-down validation bands)/HUCCT1/hucct1  western blot  bax  bcl-2  n-cadherin  e-cadherin/2024.4.15   hucct emt  bax  bcl-2/e-cad  nc  oe  第2张.png
- In all Figure , all the original western blot images, original gray value data and statistical graphs were obtained(In addition to overexpression and knock-down validation bands)/HUCCT1/hucct1  western blot  bax  bcl-2  n-cadherin  e-cadherin/2024.4.15   hucct emt  bax  bcl-2/e-cad  sicon  si185  tubulin.png
- In all Figure , all the original western blot images, original gray value data and statistical graphs were obtained(In addition to overexpression and knock-down validation bands)/HUCCT1/hucct1  western blot  bax  bcl-2  n-cadherin  e-cadherin/2024.4.15   hucct emt  bax  bcl-2/e-cad  sicon  si185.png
- In all Figure , all the original western blot images, original gray value data and statistical graphs were obtained(In addition to overexpression and knock-down validation bands)/HUCCT1/hucct1  western blot  bax  bcl-2  n-cadherin  e-cadherin/2024.4.15   hucct emt  bax  bcl-2/n-cad  nc  oe   tubulin.png
- In all Figure , all the original western blot images, original gray value data and statistical graphs were obtained(In addition to overexpression and knock-down validation bands)/HUCCT1/hucct1  western blot  bax  bcl-2  n-cadherin  e-cadherin/2024.4.15   hucct emt  bax  bcl-2/n-cad  nc  oe.png
- In all Figure , all the original western blot images, original gray value data and statistical graphs were obtained(In addition to overexpression and knock-down validation bands)/HUCCT1/hucct1  western blot  bax  bcl-2  n-cadherin  e-cadherin/2024.4.15   hucct emt  bax  bcl-2/n-cad  sicon  si185 tubulin.png
- In all Figure , all the original western blot images, original gray value data and statistical graphs were obtained(In addition to overexpression and knock-down validation bands)/HUCCT1/hucct1  western blot  bax  bcl-2  n-cadherin  e-cadherin/2024.4.15   hucct emt  bax  bcl-2/n-cad  sicon  si185.png
- In all Figure , all the original western blot images, original gray value data and statistical graphs were obtained(In addition to overexpression and knock-down validation bands)/HUCCT1/hucct1  western blot  bax  bcl-2  n-cadherin  e-cadherin/2024.4.17   hucct emt  bax  bcl-2/
- In all Figure , all the original western blot images, original gray value data and statistical graphs were obtained(In addition to overexpression and knock-down validation bands)/HUCCT1/hucct1  western blot  bax  bcl-2  n-cadherin  e-cadherin/2024.4.17   hucct emt  bax  bcl-2/bax  nc  oe   GAPDH.png
- In all Figure , all the original western blot images, original gray value data and statistical graphs were obtained(In addition to overexpression and knock-down validation bands)/HUCCT1/hucct1  western blot  bax  bcl-2  n-cadherin  e-cadherin/2024.4.17   hucct emt  bax  bcl-2/bax  nc  oe.png
- In all Figure , all the original western blot images, original gray value data and statistical graphs were obtained(In addition to overexpression and knock-down validation bands)/HUCCT1/hucct1  western blot  bax  bcl-2  n-cadherin  e-cadherin/2024.4.17   hucct emt  bax  bcl-2/bcl-2  nc   oe  第1张 GAPDH.png
- In all Figure , all the original western blot images, original gray value data and statistical graphs were obtained(In addition to overexpression and knock-down validation bands)/HUCCT1/hucct1  western blot  bax  bcl-2  n-cadherin  e-cadherin/2024.4.17   hucct emt  bax  bcl-2/bcl-2  nc   oe  第1张.png
- In all Figure , all the original western blot images, original gray value data and statistical graphs were obtained(In addition to overexpression and knock-down validation bands)/HUCCT1/hucct1  western blot  bax  bcl-2  n-cadherin  e-cadherin/2024.4.17   hucct emt  bax  bcl-2/bcl-2  sicon  si185  第1张 GAPDH.png
- In all Figure , all the original western blot images, original gray value data and statistical graphs were obtained(In addition to overexpression and knock-down validation bands)/HUCCT1/hucct1  western blot  bax  bcl-2  n-cadherin  e-cadherin/2024.4.17   hucct emt  bax  bcl-2/bcl-2  sicon  si185  第1张.png
- In all Figure , all the original western blot images, original gray value data and statistical graphs were obtained(In addition to overexpression and knock-down validation bands)/HUCCT1/hucct1  western blot  bax  bcl-2  n-cadherin  e-cadherin/2024.4.17   hucct emt  bax  bcl-2/bcl-2  sicon  si185  第2张  GAPDH.png
- In all Figure , all the original western blot images, original gray value data and statistical graphs were obtained(In addition to overexpression and knock-down validation bands)/HUCCT1/hucct1  western blot  bax  bcl-2  n-cadherin  e-cadherin/2024.4.17   hucct emt  bax  bcl-2/bcl-2  sicon  si185  第2张.png
- In all Figure , all the original western blot images, original gray value data and statistical graphs were obtained(In addition to overexpression and knock-down validation bands)/HUCCT1/hucct1  western blot  bax  bcl-2  n-cadherin  e-cadherin/2024.4.17   hucct emt  bax  bcl-2/bcl-2  sicon  si185  第3张  GAPDH.png
- In all Figure , all the original western blot images, original gray value data and statistical graphs were obtained(In addition to overexpression and knock-down validation bands)/HUCCT1/hucct1  western blot  bax  bcl-2  n-cadherin  e-cadherin/2024.4.17   hucct emt  bax  bcl-2/bcl-2  sicon  si185  第3张.png
- In all Figure , all the original western blot images, original gray value data and statistical graphs were obtained(In addition to overexpression and knock-down validation bands)/HUCCT1/hucct1  western blot  bax  bcl-2  n-cadherin  e-cadherin/2024.4.17   hucct emt  bax  bcl-2/e-cad  nc  oe  第1张  TUBULIN.png
- In all Figure , all the original western blot images, original gray value data and statistical graphs were obtained(In addition to overexpression and knock-down validation bands)/HUCCT1/hucct1  western blot  bax  bcl-2  n-cadherin  e-cadherin/2024.4.17   hucct emt  bax  bcl-2/e-cad  nc  oe  第1张.png
- In all Figure , all the original western blot images, original gray value data and statistical graphs were obtained(In addition to overexpression and knock-down validation bands)/HUCCT1/hucct1  western blot  bax  bcl-2  n-cadherin  e-cadherin/2024.4.17   hucct emt  bax  bcl-2/e-cad  nc  oe  第2张  TUBULIN.png
- In all Figure , all the original western blot images, original gray value data and statistical graphs were obtained(In addition to overexpression and knock-down validation bands)/HUCCT1/hucct1  western blot  bax  bcl-2  n-cadherin  e-cadherin/2024.4.17   hucct emt  bax  bcl-2/e-cad  nc  oe  第2张.png
- In all Figure , all the original western blot images, original gray value data and statistical graphs were obtained(In addition to overexpression and knock-down validation bands)/HUCCT1/hucct1  western blot  bax  bcl-2  n-cadherin  e-cadherin/2024.4.17   hucct emt  bax  bcl-2/e-cad  nc  oe  第3张  TUBULIN.png
- In all Figure , all the original western blot images, original gray value data and statistical graphs were obtained(In addition to overexpression and knock-down validation bands)/HUCCT1/hucct1  western blot  bax  bcl-2  n-cadherin  e-cadherin/2024.4.17   hucct emt  bax  bcl-2/e-cad  nc  oe  第3张.png
- In all Figure , all the original western blot images, original gray value data and statistical graphs were obtained(In addition to overexpression and knock-down validation bands)/HUCCT1/hucct1  western blot  bax  bcl-2  n-cadherin  e-cadherin/2024.4.17   hucct emt  bax  bcl-2/e-cad  sicon  si185  第1张 TUBULIN.png
- In all Figure , all the original western blot images, original gray value data and statistical graphs were obtained(In addition to overexpression and knock-down validation bands)/HUCCT1/hucct1  western blot  bax  bcl-2  n-cadherin  e-cadherin/2024.4.17   hucct emt  bax  bcl-2/e-cad  sicon  si185  第1张.png
- In all Figure , all the original western blot images, original gray value data and statistical graphs were obtained(In addition to overexpression and knock-down validation bands)/HUCCT1/hucct1  western blot  bax  bcl-2  n-cadherin  e-cadherin/2024.4.17   hucct emt  bax  bcl-2/e-cad  sicon  si185  第2张  TUBULIN.png
- In all Figure , all the original western blot images, original gray value data and statistical graphs were obtained(In addition to overexpression and knock-down validation bands)/HUCCT1/hucct1  western blot  bax  bcl-2  n-cadherin  e-cadherin/2024.4.17   hucct emt  bax  bcl-2/e-cad  sicon  si185  第2张.png
- In all Figure , all the original western blot images, original gray value data and statistical graphs were obtained(In addition to overexpression and knock-down validation bands)/HUCCT1/hucct1  western blot  bax  bcl-2  n-cadherin  e-cadherin/2024.4.17   hucct emt  bax  bcl-2/n-cad  nc  oe TUBULIN.png
- In all Figure , all the original western blot images, original gray value data and statistical graphs were obtained(In addition to overexpression and knock-down validation bands)/HUCCT1/hucct1  western blot  bax  bcl-2  n-cadherin  e-cadherin/2024.4.17   hucct emt  bax  bcl-2/n-cad  nc  oe.png
- In all Figure , all the original western blot images, original gray value data and statistical graphs were obtained(In addition to overexpression and knock-down validation bands)/HUCCT1/hucct1  western blot  bax  bcl-2  n-cadherin  e-cadherin/2024.4.17   hucct emt  bax  bcl-2/n-cad  sicon  si185  第1张  TUBULIN.png
- In all Figure , all the original western blot images, original gray value data and statistical graphs were obtained(In addition to overexpression and knock-down validation bands)/HUCCT1/hucct1  western blot  bax  bcl-2  n-cadherin  e-cadherin/2024.4.17   hucct emt  bax  bcl-2/n-cad  sicon  si185  第1张.png
- In all Figure , all the original western blot images, original gray value data and statistical graphs were obtained(In addition to overexpression and knock-down validation bands)/HUCCT1/hucct1  western blot  bax  bcl-2  n-cadherin  e-cadherin/2024.4.17   hucct emt  bax  bcl-2/n-cad  sicon  si185  第2张  TUBULIN.png
- In all Figure , all the original western blot images, original gray value data and statistical graphs were obtained(In addition to overexpression and knock-down validation bands)/HUCCT1/hucct1  western blot  bax  bcl-2  n-cadherin  e-cadherin/2024.4.17   hucct emt  bax  bcl-2/n-cad  sicon  si185  第2张.png
- In all Figure , all the original western blot images, original gray value data and statistical graphs were obtained(In addition to overexpression and knock-down validation bands)/HUCCT1/hucct1  western blot  bax  bcl-2  n-cadherin  e-cadherin/2024.4.17   hucct emt  bax  bcl-2/n-cad  sicon  si185  第3张  TUBULIN.png
- In all Figure , all the original western blot images, original gray value data and statistical graphs were obtained(In addition to overexpression and knock-down validation bands)/HUCCT1/hucct1  western blot  bax  bcl-2  n-cadherin  e-cadherin/2024.4.17   hucct emt  bax  bcl-2/n-cad  sicon  si185  第3张.png
- In all Figure , all the original western blot images, original gray value data and statistical graphs were obtained(In addition to overexpression and knock-down validation bands)/qbc939/
- In all Figure , all the original western blot images, original gray value data and statistical graphs were obtained(In addition to overexpression and knock-down validation bands)/qbc939/HUCCT OE C-MYC CYCLIND1.pzfx
- In all Figure , all the original western blot images, original gray value data and statistical graphs were obtained(In addition to overexpression and knock-down validation bands)/qbc939/qbc939  over expression clec3b(nc oe)  and   knock down clec3b (sicon si185)/
- In all Figure , all the original western blot images, original gray value data and statistical graphs were obtained(In addition to overexpression and knock-down validation bands)/qbc939/qbc939  over expression clec3b(nc oe)  and   knock down clec3b (sicon si185)/2024.3.10  QBC 939 clec3b    nc  oe  sicon  si185/
- In all Figure , all the original western blot images, original gray value data and statistical graphs were obtained(In addition to overexpression and knock-down validation bands)/qbc939/qbc939  over expression clec3b(nc oe)  and   knock down clec3b (sicon si185)/2024.3.10  QBC 939 clec3b    nc  oe  sicon  si185/beita-catenin  nc oe   gapdh.png
- In all Figure , all the original western blot images, original gray value data and statistical graphs were obtained(In addition to overexpression and knock-down validation bands)/qbc939/qbc939  over expression clec3b(nc oe)  and   knock down clec3b (sicon si185)/2024.3.10  QBC 939 clec3b    nc  oe  sicon  si185/beita-catenin  nc oe.png
- In all Figure , all the original western blot images, original gray value data and statistical graphs were obtained(In addition to overexpression and knock-down validation bands)/qbc939/qbc939  over expression clec3b(nc oe)  and   knock down clec3b (sicon si185)/2024.3.10  QBC 939 clec3b    nc  oe  sicon  si185/beita-catenin  sicon  si185    gapdh.png
- In all Figure , all the original western blot images, original gray value data and statistical graphs were obtained(In addition to overexpression and knock-down validation bands)/qbc939/qbc939  over expression clec3b(nc oe)  and   knock down clec3b (sicon si185)/2024.3.10  QBC 939 clec3b    nc  oe  sicon  si185/beita-catenin  sicon  si185.png
- In all Figure , all the original western blot images, original gray value data and statistical graphs were obtained(In addition to overexpression and knock-down validation bands)/qbc939/qbc939  over expression clec3b(nc oe)  and   knock down clec3b (sicon si185)/2024.3.10  QBC 939 clec3b    nc  oe  sicon  si185/cmyc   nc  oe  GAPDH.png
- In all Figure , all the original western blot images, original gray value data and statistical graphs were obtained(In addition to overexpression and knock-down validation bands)/qbc939/qbc939  over expression clec3b(nc oe)  and   knock down clec3b (sicon si185)/2024.3.10  QBC 939 clec3b    nc  oe  sicon  si185/cmyc   nc  oe.png
- In all Figure , all the original western blot images, original gray value data and statistical graphs were obtained(In addition to overexpression and knock-down validation bands)/qbc939/qbc939  over expression clec3b(nc oe)  and   knock down clec3b (sicon si185)/2024.3.10  QBC 939 clec3b    nc  oe  sicon  si185/cyclind1  nc  oe   第一张  tublin.png
- In all Figure , all the original western blot images, original gray value data and statistical graphs were obtained(In addition to overexpression and knock-down validation bands)/qbc939/qbc939  over expression clec3b(nc oe)  and   knock down clec3b (sicon si185)/2024.3.10  QBC 939 clec3b    nc  oe  sicon  si185/cyclind1  nc  oe  36kd  第2张  tublin.png
- In all Figure , all the original western blot images, original gray value data and statistical graphs were obtained(In addition to overexpression and knock-down validation bands)/qbc939/qbc939  over expression clec3b(nc oe)  and   knock down clec3b (sicon si185)/2024.3.10  QBC 939 clec3b    nc  oe  sicon  si185/cyclind1  nc  oe  36kd  第2张.png
- In all Figure , all the original western blot images, original gray value data and statistical graphs were obtained(In addition to overexpression and knock-down validation bands)/qbc939/qbc939  over expression clec3b(nc oe)  and   knock down clec3b (sicon si185)/2024.3.10  QBC 939 clec3b    nc  oe  sicon  si185/cyclind1  nc  oe  36kd  第一张.png
- In all Figure , all the original western blot images, original gray value data and statistical graphs were obtained(In addition to overexpression and knock-down validation bands)/qbc939/qbc939  over expression clec3b(nc oe)  and   knock down clec3b (sicon si185)/2024.3.10  QBC 939 clec3b    nc  oe  sicon  si185/gsk3beita   nc  oe.png
- In all Figure , all the original western blot images, original gray value data and statistical graphs were obtained(In addition to overexpression and knock-down validation bands)/qbc939/qbc939  over expression clec3b(nc oe)  and   knock down clec3b (sicon si185)/2024.3.10  QBC 939 clec3b    nc  oe  sicon  si185/gsk3beita   sicon  si185   gapdh.png
- In all Figure , all the original western blot images, original gray value data and statistical graphs were obtained(In addition to overexpression and knock-down validation bands)/qbc939/qbc939  over expression clec3b(nc oe)  and   knock down clec3b (sicon si185)/2024.3.10  QBC 939 clec3b    nc  oe  sicon  si185/gsk3beita   sicon  si185.png
- In all Figure , all the original western blot images, original gray value data and statistical graphs were obtained(In addition to overexpression and knock-down validation bands)/qbc939/qbc939  over expression clec3b(nc oe)  and   knock down clec3b (sicon si185)/2024.3.14  QBC 939  clec3b/
- In all Figure , all the original western blot images, original gray value data and statistical graphs were obtained(In addition to overexpression and knock-down validation bands)/qbc939/qbc939  over expression clec3b(nc oe)  and   knock down clec3b (sicon si185)/2024.3.14  QBC 939  clec3b/CLEC3B   NC  OE 第3张  gapdh.png
- In all Figure , all the original western blot images, original gray value data and statistical graphs were obtained(In addition to overexpression and knock-down validation bands)/qbc939/qbc939  over expression clec3b(nc oe)  and   knock down clec3b (sicon si185)/2024.3.14  QBC 939  clec3b/CLEC3B   NC  OE 第3张.png
- In all Figure , all the original western blot images, original gray value data and statistical graphs were obtained(In addition to overexpression and knock-down validation bands)/qbc939/qbc939  over expression clec3b(nc oe)  and   knock down clec3b (sicon si185)/2024.3.14  QBC 939  clec3b/CLEC3B   sicon  si185 第3张.png
- In all Figure , all the original western blot images, original gray value data and statistical graphs were obtained(In addition to overexpression and knock-down validation bands)/qbc939/qbc939  over expression clec3b(nc oe)  and   knock down clec3b (sicon si185)/2024.3.14  QBC 939  clec3b/CLEC3B   sicon  si185 第3张gapdh.png
- In all Figure , all the original western blot images, original gray value data and statistical graphs were obtained(In addition to overexpression and knock-down validation bands)/qbc939/qbc939  over expression clec3b(nc oe)  and   knock down clec3b (sicon si185)/2024.3.14  QBC 939  clec3b/clec3b  nc  oe  第1张  gapdh.png
- In all Figure , all the original western blot images, original gray value data and statistical graphs were obtained(In addition to overexpression and knock-down validation bands)/qbc939/qbc939  over expression clec3b(nc oe)  and   knock down clec3b (sicon si185)/2024.3.14  QBC 939  clec3b/clec3b  nc  oe  第1张.png
- In all Figure , all the original western blot images, original gray value data and statistical graphs were obtained(In addition to overexpression and knock-down validation bands)/qbc939/qbc939  over expression clec3b(nc oe)  and   knock down clec3b (sicon si185)/2024.3.14  QBC 939  clec3b/clec3b  nc  oe  第2张  gapdh.png
- In all Figure , all the original western blot images, original gray value data and statistical graphs were obtained(In addition to overexpression and knock-down validation bands)/qbc939/qbc939  over expression clec3b(nc oe)  and   knock down clec3b (sicon si185)/2024.3.14  QBC 939  clec3b/clec3b  nc  oe  第2张.png
- In all Figure , all the original western blot images, original gray value data and statistical graphs were obtained(In addition to overexpression and knock-down validation bands)/qbc939/qbc939  over expression clec3b(nc oe)  and   knock down clec3b (sicon si185)/2024.3.14  QBC 939  clec3b/clec3b  nc  oe  第5张  GAPDH.png
- In all Figure , all the original western blot images, original gray value data and statistical graphs were obtained(In addition to overexpression and knock-down validation bands)/qbc939/qbc939  over expression clec3b(nc oe)  and   knock down clec3b (sicon si185)/2024.3.14  QBC 939  clec3b/clec3b  nc  oe  第5张.png
- In all Figure , all the original western blot images, original gray value data and statistical graphs were obtained(In addition to overexpression and knock-down validation bands)/qbc939/qbc939  over expression clec3b(nc oe)  and   knock down clec3b (sicon si185)/2024.3.14  QBC 939  clec3b/clec3b  nc  oe  第6张  GAPDH.png
- In all Figure , all the original western blot images, original gray value data and statistical graphs were obtained(In addition to overexpression and knock-down validation bands)/qbc939/qbc939  over expression clec3b(nc oe)  and   knock down clec3b (sicon si185)/2024.3.14  QBC 939  clec3b/clec3b  nc  oe  第6张.png
- In all Figure , all the original western blot images, original gray value data and statistical graphs were obtained(In addition to overexpression and knock-down validation bands)/qbc939/qbc939  over expression clec3b(nc oe)  and   knock down clec3b (sicon si185)/2024.3.14  QBC 939  clec3b/clec3b  sicon   si185  第4张.png
- In all Figure , all the original western blot images, original gray value data and statistical graphs were obtained(In addition to overexpression and knock-down validation bands)/qbc939/qbc939  over expression clec3b(nc oe)  and   knock down clec3b (sicon si185)/2024.3.14  QBC 939  clec3b/clec3b  sicon   si185  第4张gapdh.png
- In all Figure , all the original western blot images, original gray value data and statistical graphs were obtained(In addition to overexpression and knock-down validation bands)/qbc939/qbc939  over expression clec3b(nc oe)  and   knock down clec3b (sicon si185)/2024.3.14  QBC 939  clec3b/clec3b  sicon  si185  第1张  gapdh.png
- In all Figure , all the original western blot images, original gray value data and statistical graphs were obtained(In addition to overexpression and knock-down validation bands)/qbc939/qbc939  over expression clec3b(nc oe)  and   knock down clec3b (sicon si185)/2024.3.14  QBC 939  clec3b/clec3b  sicon  si185  第1张.png
- In all Figure , all the original western blot images, original gray value data and statistical graphs were obtained(In addition to overexpression and knock-down validation bands)/qbc939/qbc939  over expression clec3b(nc oe)  and   knock down clec3b (sicon si185)/2024.3.14  QBC 939  clec3b/clec3b  sicon  si185  第2张  gapdh.png
- In all Figure , all the original western blot images, original gray value data and statistical graphs were obtained(In addition to overexpression and knock-down validation bands)/qbc939/qbc939  over expression clec3b(nc oe)  and   knock down clec3b (sicon si185)/2024.3.14  QBC 939  clec3b/clec3b  sicon  si185  第2张.png
- In all Figure , all the original western blot images, original gray value data and statistical graphs were obtained(In addition to overexpression and knock-down validation bands)/qbc939/qbc939  over expression clec3b(nc oe)  and   knock down clec3b (sicon si185)/2024.3.14  QBC 939  clec3b/clec3b  sicon  si185  第5张 GAPDH.png
- In all Figure , all the original western blot images, original gray value data and statistical graphs were obtained(In addition to overexpression and knock-down validation bands)/qbc939/qbc939  over expression clec3b(nc oe)  and   knock down clec3b (sicon si185)/2024.3.14  QBC 939  clec3b/clec3b  sicon  si185  第5张.png
- In all Figure , all the original western blot images, original gray value data and statistical graphs were obtained(In addition to overexpression and knock-down validation bands)/qbc939/qbc939  over expression clec3b(nc oe)  and   knock down clec3b (sicon si185)/2024.3.14  QBC 939  clec3b/clec3b  sicon  si185  第6张  GAPDH.png
- In all Figure , all the original western blot images, original gray value data and statistical graphs were obtained(In addition to overexpression and knock-down validation bands)/qbc939/qbc939  over expression clec3b(nc oe)  and   knock down clec3b (sicon si185)/2024.3.14  QBC 939  clec3b/clec3b  sicon  si185  第6张.png
- In all Figure , all the original western blot images, original gray value data and statistical graphs were obtained(In addition to overexpression and knock-down validation bands)/qbc939/qbc939  over expression clec3b(nc oe)  and   knock down clec3b (sicon si185)/2024.3.14  QBC 939  clec3b/clec3b nc  oe 第4张.png
- In all Figure , all the original western blot images, original gray value data and statistical graphs were obtained(In addition to overexpression and knock-down validation bands)/qbc939/qbc939  over expression clec3b(nc oe)  and   knock down clec3b (sicon si185)/2024.3.14  QBC 939  clec3b/clec3b nc  oe 第4张gapdh.png
- In all Figure , all the original western blot images, original gray value data and statistical graphs were obtained(In addition to overexpression and knock-down validation bands)/qbc939/qbc939  over expression clec3b(nc oe)  and   knock down clec3b (sicon si185)/2024.3.16  QBC939 clec3b   nc  oe  sicon  si185/
- In all Figure , all the original western blot images, original gray value data and statistical graphs were obtained(In addition to overexpression and knock-down validation bands)/qbc939/qbc939  over expression clec3b(nc oe)  and   knock down clec3b (sicon si185)/2024.3.16  QBC939 clec3b   nc  oe  sicon  si185/beita-catennin  nc  oe  GAPDH.png
- In all Figure , all the original western blot images, original gray value data and statistical graphs were obtained(In addition to overexpression and knock-down validation bands)/qbc939/qbc939  over expression clec3b(nc oe)  and   knock down clec3b (sicon si185)/2024.3.16  QBC939 clec3b   nc  oe  sicon  si185/beita-catennin  nc  oe.png
- In all Figure , all the original western blot images, original gray value data and statistical graphs were obtained(In addition to overexpression and knock-down validation bands)/qbc939/qbc939  over expression clec3b(nc oe)  and   knock down clec3b (sicon si185)/2024.3.16  QBC939 clec3b   nc  oe  sicon  si185/beita-catennin  sicon  si185  GAPDH.png
- In all Figure , all the original western blot images, original gray value data and statistical graphs were obtained(In addition to overexpression and knock-down validation bands)/qbc939/qbc939  over expression clec3b(nc oe)  and   knock down clec3b (sicon si185)/2024.3.16  QBC939 clec3b   nc  oe  sicon  si185/beita-catennin  sicon  si185.png
- In all Figure , all the original western blot images, original gray value data and statistical graphs were obtained(In addition to overexpression and knock-down validation bands)/qbc939/qbc939  over expression clec3b(nc oe)  and   knock down clec3b (sicon si185)/2024.3.16  QBC939 clec3b   nc  oe  sicon  si185/cyclind1   nc  oe  TUBULIN.png
- In all Figure , all the original western blot images, original gray value data and statistical graphs were obtained(In addition to overexpression and knock-down validation bands)/qbc939/qbc939  over expression clec3b(nc oe)  and   knock down clec3b (sicon si185)/2024.3.16  QBC939 clec3b   nc  oe  sicon  si185/cyclind1   nc  oe.png
- In all Figure , all the original western blot images, original gray value data and statistical graphs were obtained(In addition to overexpression and knock-down validation bands)/qbc939/qbc939  over expression clec3b(nc oe)  and   knock down clec3b (sicon si185)/2024.3.16  QBC939 clec3b   nc  oe  sicon  si185/cyclind1   sicon  si185  TUBULIN.png
- In all Figure , all the original western blot images, original gray value data and statistical graphs were obtained(In addition to overexpression and knock-down validation bands)/qbc939/qbc939  over expression clec3b(nc oe)  and   knock down clec3b (sicon si185)/2024.3.16  QBC939 clec3b   nc  oe  sicon  si185/cyclind1   sicon  si185.png
- In all Figure , all the original western blot images, original gray value data and statistical graphs were obtained(In addition to overexpression and knock-down validation bands)/qbc939/qbc939  over expression clec3b(nc oe)  and   knock down clec3b (sicon si185)/2024.3.16  QBC939 clec3b   nc  oe  sicon  si185/新建文件夹/
- In all Figure , all the original western blot images, original gray value data and statistical graphs were obtained(In addition to overexpression and knock-down validation bands)/qbc939/qbc939  over expression clec3b(nc oe)  and   knock down clec3b (sicon si185)/2024.3.16  QBC939 clec3b   nc  oe  sicon  si185/新建文件夹/beita-catenin  SICON  SI185    89kd.png
- In all Figure , all the original western blot images, original gray value data and statistical graphs were obtained(In addition to overexpression and knock-down validation bands)/qbc939/qbc939  over expression clec3b(nc oe)  and   knock down clec3b (sicon si185)/2024.3.16  QBC939 clec3b   nc  oe  sicon  si185/新建文件夹/beita-catenin  SICON  SI185    gapdh.png
- In all Figure , all the original western blot images, original gray value data and statistical graphs were obtained(In addition to overexpression and knock-down validation bands)/qbc939/qbc939  over expression clec3b(nc oe)  and   knock down clec3b (sicon si185)/2024.3.16  QBC939 clec3b   nc  oe  sicon  si185/新建文件夹/C-MYC  NC  OE  gapdh.png
- In all Figure , all the original western blot images, original gray value data and statistical graphs were obtained(In addition to overexpression and knock-down validation bands)/qbc939/qbc939  over expression clec3b(nc oe)  and   knock down clec3b (sicon si185)/2024.3.16  QBC939 clec3b   nc  oe  sicon  si185/新建文件夹/C-MYC  NC  OE.png
- In all Figure , all the original western blot images, original gray value data and statistical graphs were obtained(In addition to overexpression and knock-down validation bands)/qbc939/qbc939  over expression clec3b(nc oe)  and   knock down clec3b (sicon si185)/2024.3.19 qbc939  clec3b  nc  oe  sicon  si185/
- In all Figure , all the original western blot images, original gray value data and statistical graphs were obtained(In addition to overexpression and knock-down validation bands)/qbc939/qbc939  over expression clec3b(nc oe)  and   knock down clec3b (sicon si185)/2024.3.19 qbc939  clec3b  nc  oe  sicon  si185/p-gsk3beita  sicon  si185 第一张 gapdh.png
- In all Figure , all the original western blot images, original gray value data and statistical graphs were obtained(In addition to overexpression and knock-down validation bands)/qbc939/qbc939  over expression clec3b(nc oe)  and   knock down clec3b (sicon si185)/2024.3.19 qbc939  clec3b  nc  oe  sicon  si185/p-gsk3beita  sicon  si185 第一张.png
- In all Figure , all the original western blot images, original gray value data and statistical graphs were obtained(In addition to overexpression and knock-down validation bands)/qbc939/qbc939  over expression clec3b(nc oe)  and   knock down clec3b (sicon si185)/2024.3.19 qbc939  clec3b  nc  oe  sicon  si185/p-gsk3beita  sicon  si185 第二张 gapdh.png
- In all Figure , all the original western blot images, original gray value data and statistical graphs were obtained(In addition to overexpression and knock-down validation bands)/qbc939/qbc939  over expression clec3b(nc oe)  and   knock down clec3b (sicon si185)/2024.3.19 qbc939  clec3b  nc  oe  sicon  si185/p-gsk3beita  sicon  si185 第二张.png
- In all Figure , all the original western blot images, original gray value data and statistical graphs were obtained(In addition to overexpression and knock-down validation bands)/qbc939/qbc939  over expression clec3b(nc oe)  and   knock down clec3b (sicon si185)/2024.3.22  qbc939 CLEC3B NC  OE   SICON  SI185/
- In all Figure , all the original western blot images, original gray value data and statistical graphs were obtained(In addition to overexpression and knock-down validation bands)/qbc939/qbc939  over expression clec3b(nc oe)  and   knock down clec3b (sicon si185)/2024.3.22  qbc939 CLEC3B NC  OE   SICON  SI185/CYCLIND1  SICON  SI185  第一张  tubulin.png
- In all Figure , all the original western blot images, original gray value data and statistical graphs were obtained(In addition to overexpression and knock-down validation bands)/qbc939/qbc939  over expression clec3b(nc oe)  and   knock down clec3b (sicon si185)/2024.3.22  qbc939 CLEC3B NC  OE   SICON  SI185/CYCLIND1  SICON  SI185  第一张.png
- In all Figure , all the original western blot images, original gray value data and statistical graphs were obtained(In addition to overexpression and knock-down validation bands)/qbc939/qbc939  over expression clec3b(nc oe)  and   knock down clec3b (sicon si185)/2024.3.22  qbc939 CLEC3B NC  OE   SICON  SI185/CYCLIND1  SICON  SI185  第二张  tublin.png
- In all Figure , all the original western blot images, original gray value data and statistical graphs were obtained(In addition to overexpression and knock-down validation bands)/qbc939/qbc939  over expression clec3b(nc oe)  and   knock down clec3b (sicon si185)/2024.3.22  qbc939 CLEC3B NC  OE   SICON  SI185/CYCLIND1  SICON  SI185  第二张.png
- In all Figure , all the original western blot images, original gray value data and statistical graphs were obtained(In addition to overexpression and knock-down validation bands)/qbc939/qbc939  over expression clec3b(nc oe)  and   knock down clec3b (sicon si185)/2024.3.23  qbc939 clec3b  nc  oe  sicon  si185/
- In all Figure , all the original western blot images, original gray value data and statistical graphs were obtained(In addition to overexpression and knock-down validation bands)/qbc939/qbc939  over expression clec3b(nc oe)  and   knock down clec3b (sicon si185)/2024.3.23  qbc939 clec3b  nc  oe  sicon  si185/clec3b  sicon  si185  gapdh.png
- In all Figure , all the original western blot images, original gray value data and statistical graphs were obtained(In addition to overexpression and knock-down validation bands)/qbc939/qbc939  over expression clec3b(nc oe)  and   knock down clec3b (sicon si185)/2024.3.23  qbc939 clec3b  nc  oe  sicon  si185/clec3b  sicon  si185 第二张.png
- In all Figure , all the original western blot images, original gray value data and statistical graphs were obtained(In addition to overexpression and knock-down validation bands)/qbc939/qbc939  over expression clec3b(nc oe)  and   knock down clec3b (sicon si185)/2024.3.23  qbc939 clec3b  nc  oe  sicon  si185/clec3b  sicon  si185 第二张gapdh.png
- In all Figure , all the original western blot images, original gray value data and statistical graphs were obtained(In addition to overexpression and knock-down validation bands)/qbc939/qbc939  over expression clec3b(nc oe)  and   knock down clec3b (sicon si185)/2024.3.23  qbc939 clec3b  nc  oe  sicon  si185/clec3b  sicon  si185.png
- In all Figure , all the original western blot images, original gray value data and statistical graphs were obtained(In addition to overexpression and knock-down validation bands)/qbc939/qbc939  over expression clec3b(nc oe)  and   knock down clec3b (sicon si185)/2024.3.23  qbc939 clec3b  nc  oe  sicon  si185/clec3b sicon  si185  第一张.png
- In all Figure , all the original western blot images, original gray value data and statistical graphs were obtained(In addition to overexpression and knock-down validation bands)/qbc939/qbc939  over expression clec3b(nc oe)  and   knock down clec3b (sicon si185)/2024.3.23  qbc939 clec3b  nc  oe  sicon  si185/clec3b sicon  si185  第一张gapdh.png
- In all Figure , all the original western blot images, original gray value data and statistical graphs were obtained(In addition to overexpression and knock-down validation bands)/qbc939/qbc939  over expression clec3b(nc oe)  and   knock down clec3b (sicon si185)/2024.3.23  qbc939 clec3b  nc  oe  sicon  si185/cmyc  nc  oe gapdh.png
- In all Figure , all the original western blot images, original gray value data and statistical graphs were obtained(In addition to overexpression and knock-down validation bands)/qbc939/qbc939  over expression clec3b(nc oe)  and   knock down clec3b (sicon si185)/2024.3.23  qbc939 clec3b  nc  oe  sicon  si185/cmyc  nc  oe.png
- In all Figure , all the original western blot images, original gray value data and statistical graphs were obtained(In addition to overexpression and knock-down validation bands)/qbc939/qbc939  over expression clec3b(nc oe)  and   knock down clec3b (sicon si185)/2024.3.23  qbc939 clec3b  nc  oe  sicon  si185/p-gsk3beita  sicon  si185 gapdh.png
- In all Figure , all the original western blot images, original gray value data and statistical graphs were obtained(In addition to overexpression and knock-down validation bands)/qbc939/qbc939  over expression clec3b(nc oe)  and   knock down clec3b (sicon si185)/2024.3.23  qbc939 clec3b  nc  oe  sicon  si185/p-gsk3beita  sicon  si185.png
- In all Figure , all the original western blot images, original gray value data and statistical graphs were obtained(In addition to overexpression and knock-down validation bands)/qbc939/qbc939  over expression clec3b(nc oe)  and   knock down clec3b (sicon si185)/2024.3.28  qbc939 CLEC3B   NC  OE  SICON  SI185/
- In all Figure , all the original western blot images, original gray value data and statistical graphs were obtained(In addition to overexpression and knock-down validation bands)/qbc939/qbc939  over expression clec3b(nc oe)  and   knock down clec3b (sicon si185)/2024.3.28  qbc939 CLEC3B   NC  OE  SICON  SI185/GSK3beita  sicon  si185  gapdh.png
- In all Figure , all the original western blot images, original gray value data and statistical graphs were obtained(In addition to overexpression and knock-down validation bands)/qbc939/qbc939  over expression clec3b(nc oe)  and   knock down clec3b (sicon si185)/2024.3.28  qbc939 CLEC3B   NC  OE  SICON  SI185/GSK3beita  sicon  si185.png
- In all Figure , all the original western blot images, original gray value data and statistical graphs were obtained(In addition to overexpression and knock-down validation bands)/qbc939/qbc939  over expression clec3b(nc oe)  and   knock down clec3b (sicon si185)/2024.3.28  qbc939 CLEC3B   NC  OE  SICON  SI185/P-GSK3beita  nc  oe  第1张 gapdh.png
- In all Figure , all the original western blot images, original gray value data and statistical graphs were obtained(In addition to overexpression and knock-down validation bands)/qbc939/qbc939  over expression clec3b(nc oe)  and   knock down clec3b (sicon si185)/2024.3.28  qbc939 CLEC3B   NC  OE  SICON  SI185/P-GSK3beita  nc  oe  第1张.png
- In all Figure , all the original western blot images, original gray value data and statistical graphs were obtained(In addition to overexpression and knock-down validation bands)/qbc939/qbc939  over expression clec3b(nc oe)  and   knock down clec3b (sicon si185)/2024.3.28  qbc939 CLEC3B   NC  OE  SICON  SI185/P-GSK3beita  nc  oe  第2张- gapdh.png
- In all Figure , all the original western blot images, original gray value data and statistical graphs were obtained(In addition to overexpression and knock-down validation bands)/qbc939/qbc939  over expression clec3b(nc oe)  and   knock down clec3b (sicon si185)/2024.3.28  qbc939 CLEC3B   NC  OE  SICON  SI185/P-GSK3beita  nc  oe  第2张.png
- In all Figure , all the original western blot images, original gray value data and statistical graphs were obtained(In addition to overexpression and knock-down validation bands)/qbc939/qbc939  over expression clec3b(nc oe)  and   knock down clec3b (sicon si185)/2024.3.28  qbc939 CLEC3B   NC  OE  SICON  SI185/P-GSK3beita  nc  oe  第3张 gapdh.png
- In all Figure , all the original western blot images, original gray value data and statistical graphs were obtained(In addition to overexpression and knock-down validation bands)/qbc939/qbc939  over expression clec3b(nc oe)  and   knock down clec3b (sicon si185)/2024.3.28  qbc939 CLEC3B   NC  OE  SICON  SI185/P-GSK3beita  nc  oe  第3张.png
- In all Figure , all the original western blot images, original gray value data and statistical graphs were obtained(In addition to overexpression and knock-down validation bands)/qbc939/qbc939  over expression clec3b(nc oe)  and   knock down clec3b (sicon si185)/2024.3.30  qbc939 CLEC3B  NC  OE  SICON  SI185/
- In all Figure , all the original western blot images, original gray value data and statistical graphs were obtained(In addition to overexpression and knock-down validation bands)/qbc939/qbc939  over expression clec3b(nc oe)  and   knock down clec3b (sicon si185)/2024.3.30  qbc939 CLEC3B  NC  OE  SICON  SI185/cmyc  sicon  si185   第1张  gapdh.png
- In all Figure , all the original western blot images, original gray value data and statistical graphs were obtained(In addition to overexpression and knock-down validation bands)/qbc939/qbc939  over expression clec3b(nc oe)  and   knock down clec3b (sicon si185)/2024.3.30  qbc939 CLEC3B  NC  OE  SICON  SI185/cmyc  sicon  si185   第1张.png
- In all Figure , all the original western blot images, original gray value data and statistical graphs were obtained(In addition to overexpression and knock-down validation bands)/qbc939/qbc939  over expression clec3b(nc oe)  and   knock down clec3b (sicon si185)/2024.3.30  qbc939 CLEC3B  NC  OE  SICON  SI185/GSK3beita  nc  oe    gapdh.png
- In all Figure , all the original western blot images, original gray value data and statistical graphs were obtained(In addition to overexpression and knock-down validation bands)/qbc939/qbc939  over expression clec3b(nc oe)  and   knock down clec3b (sicon si185)/2024.3.30  qbc939 CLEC3B  NC  OE  SICON  SI185/GSK3beita  nc  oe.png
- In all Figure , all the original western blot images, original gray value data and statistical graphs were obtained(In addition to overexpression and knock-down validation bands)/qbc939/qbc939  over expression clec3b(nc oe)  and   knock down clec3b (sicon si185)/2024.3.7  QBC939 clec3b  nc  oe  sicon  si185/
- In all Figure , all the original western blot images, original gray value data and statistical graphs were obtained(In addition to overexpression and knock-down validation bands)/qbc939/qbc939  over expression clec3b(nc oe)  and   knock down clec3b (sicon si185)/2024.3.7  QBC939 clec3b  nc  oe  sicon  si185/beita-catenin nc  oe    第2张   gapdh.png
- In all Figure , all the original western blot images, original gray value data and statistical graphs were obtained(In addition to overexpression and knock-down validation bands)/qbc939/qbc939  over expression clec3b(nc oe)  and   knock down clec3b (sicon si185)/2024.3.7  QBC939 clec3b  nc  oe  sicon  si185/beita-catenin nc  oe   第2张.png
- In all Figure , all the original western blot images, original gray value data and statistical graphs were obtained(In addition to overexpression and knock-down validation bands)/qbc939/qbc939  over expression clec3b(nc oe)  and   knock down clec3b (sicon si185)/2024.3.7  QBC939 clec3b  nc  oe  sicon  si185/beita-catenin nc  oe  第1张  gapdh.png
- In all Figure , all the original western blot images, original gray value data and statistical graphs were obtained(In addition to overexpression and knock-down validation bands)/qbc939/qbc939  over expression clec3b(nc oe)  and   knock down clec3b (sicon si185)/2024.3.7  QBC939 clec3b  nc  oe  sicon  si185/beita-catenin nc  oe  第1张.png
- In all Figure , all the original western blot images, original gray value data and statistical graphs were obtained(In addition to overexpression and knock-down validation bands)/qbc939/qbc939  over expression clec3b(nc oe)  and   knock down clec3b (sicon si185)/2024.3.7  QBC939 clec3b  nc  oe  sicon  si185/cyclind1  nc   oe    tublin.png
- In all Figure , all the original western blot images, original gray value data and statistical graphs were obtained(In addition to overexpression and knock-down validation bands)/qbc939/qbc939  over expression clec3b(nc oe)  and   knock down clec3b (sicon si185)/2024.3.7  QBC939 clec3b  nc  oe  sicon  si185/cyclind1  nc   oe.png
- In all Figure , all the original western blot images, original gray value data and statistical graphs were obtained(In addition to overexpression and knock-down validation bands)/qbc939/qbc939  over expression clec3b(nc oe)  and   knock down clec3b (sicon si185)/2024.3.7  QBC939 clec3b  nc  oe  sicon  si185/gsk3beita  nc  oe   gapdh.png
- In all Figure , all the original western blot images, original gray value data and statistical graphs were obtained(In addition to overexpression and knock-down validation bands)/qbc939/qbc939  over expression clec3b(nc oe)  and   knock down clec3b (sicon si185)/2024.3.7  QBC939 clec3b  nc  oe  sicon  si185/gsk3beita  nc  oe.png
- In all Figure , all the original western blot images, original gray value data and statistical graphs were obtained(In addition to overexpression and knock-down validation bands)/qbc939/qbc939  over expression clec3b(nc oe)  and   knock down clec3b (sicon si185)/2024.4.2  qbc939 CLEC3B NC  OE   SICON   SI185/
- In all Figure , all the original western blot images, original gray value data and statistical graphs were obtained(In addition to overexpression and knock-down validation bands)/qbc939/qbc939  over expression clec3b(nc oe)  and   knock down clec3b (sicon si185)/2024.4.2  qbc939 CLEC3B NC  OE   SICON   SI185/CMYC  SICON  SI185 第1张 gapdh.png
- In all Figure , all the original western blot images, original gray value data and statistical graphs were obtained(In addition to overexpression and knock-down validation bands)/qbc939/qbc939  over expression clec3b(nc oe)  and   knock down clec3b (sicon si185)/2024.4.2  qbc939 CLEC3B NC  OE   SICON   SI185/CMYC  SICON  SI185 第1张.png
- In all Figure , all the original western blot images, original gray value data and statistical graphs were obtained(In addition to overexpression and knock-down validation bands)/qbc939/qbc939  over expression clec3b(nc oe)  and   knock down clec3b (sicon si185)/2024.4.2  qbc939 CLEC3B NC  OE   SICON   SI185/CMYC  SICON  SI185 第2张 gapdh.png
- In all Figure , all the original western blot images, original gray value data and statistical graphs were obtained(In addition to overexpression and knock-down validation bands)/qbc939/qbc939  over expression clec3b(nc oe)  and   knock down clec3b (sicon si185)/2024.4.2  qbc939 CLEC3B NC  OE   SICON   SI185/CMYC  SICON  SI185 第2张.png
- In all Figure , all the original western blot images, original gray value data and statistical graphs were obtained(In addition to overexpression and knock-down validation bands)/qbc939/qbc939  over expression clec3b(nc oe)  and   knock down clec3b (sicon si185)/2024.4.2  qbc939 CLEC3B NC  OE   SICON   SI185/CMYC  SICON  SI185 第3张 gapdh.png
- In all Figure , all the original western blot images, original gray value data and statistical graphs were obtained(In addition to overexpression and knock-down validation bands)/qbc939/qbc939  over expression clec3b(nc oe)  and   knock down clec3b (sicon si185)/2024.4.2  qbc939 CLEC3B NC  OE   SICON   SI185/CMYC  SICON  SI185 第3张.png
- In all Figure , all the original western blot images, original gray value data and statistical graphs were obtained(In addition to overexpression and knock-down validation bands)/qbc939/qbc939  over expression clec3b(nc oe)  and   knock down clec3b (sicon si185)/2024.4.2  qbc939 CLEC3B NC  OE   SICON   SI185/gsk3beita  sicon  si185  gapdh.png
- In all Figure , all the original western blot images, original gray value data and statistical graphs were obtained(In addition to overexpression and knock-down validation bands)/qbc939/qbc939  over expression clec3b(nc oe)  and   knock down clec3b (sicon si185)/2024.4.2  qbc939 CLEC3B NC  OE   SICON   SI185/gsk3beita  sicon  si185.png
- In all Figure , all the original western blot images, original gray value data and statistical graphs were obtained(In addition to overexpression and knock-down validation bands)/qbc939/qbc939  over expression clec3b(nc oe)  and   knock down clec3b (sicon si185)/2024.4.2  qbc939 CLEC3B NC  OE   SICON   SI185/p-gsk3beita  sicon  si185  gapdh.png
- In all Figure , all the original western blot images, original gray value data and statistical graphs were obtained(In addition to overexpression and knock-down validation bands)/qbc939/qbc939  over expression clec3b(nc oe)  and   knock down clec3b (sicon si185)/2024.4.2  qbc939 CLEC3B NC  OE   SICON   SI185/p-gsk3beita  sicon  si185.png
- In all Figure , all the original western blot images, original gray value data and statistical graphs were obtained(In addition to overexpression and knock-down validation bands)/qbc939/qbc939  western blot  bax  bcl-2  n-cadherin  e-cadherin/
- In all Figure , all the original western blot images, original gray value data and statistical graphs were obtained(In addition to overexpression and knock-down validation bands)/qbc939/qbc939  western blot  bax  bcl-2  n-cadherin  e-cadherin/2024.4.11  qbc 939 emt  bax  bcl-2/
- In all Figure , all the original western blot images, original gray value data and statistical graphs were obtained(In addition to overexpression and knock-down validation bands)/qbc939/qbc939  western blot  bax  bcl-2  n-cadherin  e-cadherin/2024.4.11  qbc 939 emt  bax  bcl-2/bax  nc  oe gapdh.png
- In all Figure , all the original western blot images, original gray value data and statistical graphs were obtained(In addition to overexpression and knock-down validation bands)/qbc939/qbc939  western blot  bax  bcl-2  n-cadherin  e-cadherin/2024.4.11  qbc 939 emt  bax  bcl-2/bax  nc  oe.png
- In all Figure , all the original western blot images, original gray value data and statistical graphs were obtained(In addition to overexpression and knock-down validation bands)/qbc939/qbc939  western blot  bax  bcl-2  n-cadherin  e-cadherin/2024.4.11  qbc 939 emt  bax  bcl-2/bax  sicon  si185  gapdh.png
- In all Figure , all the original western blot images, original gray value data and statistical graphs were obtained(In addition to overexpression and knock-down validation bands)/qbc939/qbc939  western blot  bax  bcl-2  n-cadherin  e-cadherin/2024.4.11  qbc 939 emt  bax  bcl-2/bax  sicon  si185.png
- In all Figure , all the original western blot images, original gray value data and statistical graphs were obtained(In addition to overexpression and knock-down validation bands)/qbc939/qbc939  western blot  bax  bcl-2  n-cadherin  e-cadherin/2024.4.11  qbc 939 emt  bax  bcl-2/bcl-2  nc  oe  第1张  gapdh.png
- In all Figure , all the original western blot images, original gray value data and statistical graphs were obtained(In addition to overexpression and knock-down validation bands)/qbc939/qbc939  western blot  bax  bcl-2  n-cadherin  e-cadherin/2024.4.11  qbc 939 emt  bax  bcl-2/bcl-2  nc  oe  第1张.png
- In all Figure , all the original western blot images, original gray value data and statistical graphs were obtained(In addition to overexpression and knock-down validation bands)/qbc939/qbc939  western blot  bax  bcl-2  n-cadherin  e-cadherin/2024.4.11  qbc 939 emt  bax  bcl-2/bcl-2  nc  oe  第2张  gapdh.png
- In all Figure , all the original western blot images, original gray value data and statistical graphs were obtained(In addition to overexpression and knock-down validation bands)/qbc939/qbc939  western blot  bax  bcl-2  n-cadherin  e-cadherin/2024.4.11  qbc 939 emt  bax  bcl-2/bcl-2  nc  oe  第2张.png
- In all Figure , all the original western blot images, original gray value data and statistical graphs were obtained(In addition to overexpression and knock-down validation bands)/qbc939/qbc939  western blot  bax  bcl-2  n-cadherin  e-cadherin/2024.4.11  qbc 939 emt  bax  bcl-2/bcl-2  sicon  si185  第1张 gapdh.png
- In all Figure , all the original western blot images, original gray value data and statistical graphs were obtained(In addition to overexpression and knock-down validation bands)/qbc939/qbc939  western blot  bax  bcl-2  n-cadherin  e-cadherin/2024.4.11  qbc 939 emt  bax  bcl-2/bcl-2  sicon  si185  第1张.png
- In all Figure , all the original western blot images, original gray value data and statistical graphs were obtained(In addition to overexpression and knock-down validation bands)/qbc939/qbc939  western blot  bax  bcl-2  n-cadherin  e-cadherin/2024.4.11  qbc 939 emt  bax  bcl-2/e-cad  sicon  si185  第1张 tubulin.png
- In all Figure , all the original western blot images, original gray value data and statistical graphs were obtained(In addition to overexpression and knock-down validation bands)/qbc939/qbc939  western blot  bax  bcl-2  n-cadherin  e-cadherin/2024.4.11  qbc 939 emt  bax  bcl-2/e-cad  sicon  si185  第1张.png
- In all Figure , all the original western blot images, original gray value data and statistical graphs were obtained(In addition to overexpression and knock-down validation bands)/qbc939/qbc939  western blot  bax  bcl-2  n-cadherin  e-cadherin/2024.4.11  qbc 939 emt  bax  bcl-2/e-cad  sicon  si185  第2张  tubulin.png
- In all Figure , all the original western blot images, original gray value data and statistical graphs were obtained(In addition to overexpression and knock-down validation bands)/qbc939/qbc939  western blot  bax  bcl-2  n-cadherin  e-cadherin/2024.4.11  qbc 939 emt  bax  bcl-2/e-cad  sicon  si185  第2张.png
- In all Figure , all the original western blot images, original gray value data and statistical graphs were obtained(In addition to overexpression and knock-down validation bands)/qbc939/qbc939  western blot  bax  bcl-2  n-cadherin  e-cadherin/2024.4.11  qbc 939 emt  bax  bcl-2/n-cad  nc oe  第1张  tubulin.png
- In all Figure , all the original western blot images, original gray value data and statistical graphs were obtained(In addition to overexpression and knock-down validation bands)/qbc939/qbc939  western blot  bax  bcl-2  n-cadherin  e-cadherin/2024.4.11  qbc 939 emt  bax  bcl-2/n-cad  nc oe  第1张.png
- In all Figure , all the original western blot images, original gray value data and statistical graphs were obtained(In addition to overexpression and knock-down validation bands)/qbc939/qbc939  western blot  bax  bcl-2  n-cadherin  e-cadherin/2024.4.11  qbc 939 emt  bax  bcl-2/n-cad  nc oe  第2张  tubulin.png
- In all Figure , all the original western blot images, original gray value data and statistical graphs were obtained(In addition to overexpression and knock-down validation bands)/qbc939/qbc939  western blot  bax  bcl-2  n-cadherin  e-cadherin/2024.4.11  qbc 939 emt  bax  bcl-2/n-cad  nc oe  第2张.png
- In all Figure , all the original western blot images, original gray value data and statistical graphs were obtained(In addition to overexpression and knock-down validation bands)/qbc939/qbc939  western blot  bax  bcl-2  n-cadherin  e-cadherin/2024.4.11  qbc 939 emt  bax  bcl-2/n-cad  sicon  si185  第1张  tubulin.png
- In all Figure , all the original western blot images, original gray value data and statistical graphs were obtained(In addition to overexpression and knock-down validation bands)/qbc939/qbc939  western blot  bax  bcl-2  n-cadherin  e-cadherin/2024.4.11  qbc 939 emt  bax  bcl-2/n-cad  sicon  si185  第1张.png
- In all Figure , all the original western blot images, original gray value data and statistical graphs were obtained(In addition to overexpression and knock-down validation bands)/qbc939/qbc939  western blot  bax  bcl-2  n-cadherin  e-cadherin/2024.4.12  qbc939 emt  bax  bcl-2/
- In all Figure , all the original western blot images, original gray value data and statistical graphs were obtained(In addition to overexpression and knock-down validation bands)/qbc939/qbc939  western blot  bax  bcl-2  n-cadherin  e-cadherin/2024.4.12  qbc939 emt  bax  bcl-2/bax  sicon  si185 第1张  gapdh.png
- In all Figure , all the original western blot images, original gray value data and statistical graphs were obtained(In addition to overexpression and knock-down validation bands)/qbc939/qbc939  western blot  bax  bcl-2  n-cadherin  e-cadherin/2024.4.12  qbc939 emt  bax  bcl-2/bax  sicon  si185 第1张.png
- In all Figure , all the original western blot images, original gray value data and statistical graphs were obtained(In addition to overexpression and knock-down validation bands)/qbc939/qbc939  western blot  bax  bcl-2  n-cadherin  e-cadherin/2024.4.12  qbc939 emt  bax  bcl-2/bcl-2  nc  oe   第1张 gapdh.png
[truncated: 35 more entries]
