# Supplementary material for: The CLEC3B inhibits cellular proliferation and metastasis of cholangiocarcinoma through Wnt/β-catenin pathway
Source: PeerJ. 2024 Nov 13;12:e18497. doi: 10.7717/peerj.18497 (PMC11568818; doi:10.7717/peerj.18497)
Supplement: Supplemental Information 4 — Western blot original strip, quantitative gray value and statistical map. [file peerj-12-18497-s004.zip › In all Figure , all the original western blot images, original gray value data and statistical graphs were obtained(In addition to overexpression and knock-down validation bands)/HUCCT1/hucct wb gray value.xlsx]

## Sheet: Sheet1
							si
		gray value	gray value				si	gray value	gray value
	oe	灰度值	灰度值				si	灰度值	灰度值
	oe						si
	oe	内参	目的				si	内参
bax 1	oe	38077	22892	0.601202	1.72527		si	44160.7	42187.6	0.955319	0.488404
	oe	38147.1	39567.4	1.03723	#DIV/0!		si	40020.5	18672.8	0.466582	#DIV/0!
	oe			#DIV/0!	#DIV/0!		si			#DIV/0!	#DIV/0!
bax 2	oe	28319.8	17539.6	0.61934	2.01199		si	36335.3	47243.8	1.30022	0.490574
	oe	30633.9	38173	1.2461	#DIV/0!		si	38363.5	24470.3	0.637854	#DIV/0!
	oe			#DIV/0!	#DIV/0!		si			#DIV/0!	#DIV/0!
bax 3	oe	34987.5	20147.5	0.575846	1.99612		si	38639.1	45901.3	1.18795	0.599296
	oe	33541.1	38554.2	1.14946	#DIV/0!		si	39456.8	28090.6	0.711933	#DIV/0!
	oe			#DIV/0!	#DIV/0!		si			#DIV/0!	#DIV/0!
	oe			#DIV/0!	#DIV/0!		si			#DIV/0!	#DIV/0!
bcl-2 1	oe	43989.6	48644.6	1.10582	0.470153		si	43423.6	32347.6	0.744931	1.66542
	oe	45133.2	23465	0.519906	#DIV/0!		si	33240.7	41239.1	1.24062	#DIV/0!
	oe			#DIV/0!	#DIV/0!		si			#DIV/0!	#DIV/0!
bcl-2 2	oe	33214.2	45620.4	1.37352	0.446247		si	44864.8	34667.6	0.772713	1.26682
	oe	30258.5	18546.3	0.61293	#DIV/0!		si	45885.4	44916.9	0.978892	#DIV/0!
	oe			#DIV/0!	#DIV/0!		si			#DIV/0!	#DIV/0!
bcl-2 3	oe	42395.5	65206.8	1.53806	0.350905		si	44587.1	33154.6	0.743591	1.33958
	oe	47084.8	25412.3	0.539713	#DIV/0!		si	45127.4	44951.4	0.996099	#DIV/0!
	oe			#DIV/0!	#DIV/0!		si			#DIV/0!	#DIV/0!
β-catenin 1	oe	44332.5	38161.4	0.8608	0.604961		si	50435.8	31716.3	0.628846	1.71929
	oe	43299.5	22548.2	0.52075	#DIV/0!		si	46474.1	50246.4	1.08117	#DIV/0!
	oe			#DIV/0!	#DIV/0!		si			#DIV/0!	#DIV/0!
β-catenin 2	oe	57618.9	37820.8	0.656395	0.54242		si	49711.8	23404.9	0.470811	1.57931
	oe	56408.9	20083.9	0.356042	#DIV/0!		si	51104.9	37999.3	0.743555	#DIV/0!
	oe			#DIV/0!	#DIV/0!		si			#DIV/0!	#DIV/0!
β-catenin 3	oe	39996.7	35703.8	0.892668	0.585728		si	46575	32070.7	0.688581	1.39169
	oe	42014.1	21967.5	0.52286	#DIV/0!		si	47048	45085.7	0.958292	#DIV/0!
	oe			#DIV/0!	#DIV/0!		si			#DIV/0!	#DIV/0!
clec3b 1	oe	50616	27390.9	0.54115	1.34627		si	45609	43921.8	0.963006	0.518997
	oe	51088.3	37219.7	0.728536	#DIV/0!		si	46445.6	23213.4	0.499797	#DIV/0!
	oe			#DIV/0!	#DIV/0!		si			#DIV/0!	#DIV/0!
clec3b 2	oe	57362.2	10251.1	0.178709	1.98575		si	47943	43691.9	0.91133	0.589512
	oe	55092.5	19550.8	0.354872	#DIV/0!		si	45523.5	24457.1	0.537241	#DIV/0!
	oe			#DIV/0!	#DIV/0!		si			#DIV/0!	#DIV/0!
clec3b 3	oe	52501.7	29160.4	0.555419	1.66003		si	48445.7	41198	0.850396	0.490324
	oe	51682.9	47652.4	0.922013	#DIV/0!		si	48241.5	20115.2	0.41697	#DIV/0!
	oe			#DIV/0!	#DIV/0!		si			#DIV/0!	#DIV/0!
c-myc 1	oe	48239.4	32984.8	0.683773	0.524104		si	42917.2	28609.5	0.666622	1.64985
	oe	50298.5	18025.4	0.358368	#DIV/0!		si	44160.6	48569.1	1.09983	#DIV/0!
	oe			#DIV/0!	#DIV/0!		si			#DIV/0!	#DIV/0!
c-myc 2	oe	52132.1	45251.4	0.868013	0.416465		si	42864.4	28541.5	0.665856	1.7587
	oe	52077.2	18825.8	0.361498	#DIV/0!		si	40202.9	47079.1	1.17104	#DIV/0!
	oe			#DIV/0!	#DIV/0!		si			#DIV/0!	#DIV/0!
c-myc 3	oe	48796.5	47568.5	0.974835	0.386611		si	45662.4	27231.9	0.596373	1.70198
	oe	47445.9	17881.5	0.376882	#DIV/0!		si	43124.8	43772.3	1.01501	#DIV/0!
	oe			#DIV/0!	#DIV/0!		si			#DIV/0!	#DIV/0!
cyclind1 1	oe	46467.6	42680.9	0.918509	0.692179		si	41099.2	20372.4	0.495689	1.79839
	oe	46816.2	29764.5	0.635772	#DIV/0!		si	37726	33630.6	0.891445	#DIV/0!
	oe			#DIV/0!	#DIV/0!		si			#DIV/0!	#DIV/0!
cyclind1 2	oe	58742.4	37445.8	0.637458	0.523203		si	56575.9	27834	0.491976	1.43851
	oe	56473.7	18835.1	0.33352	#DIV/0!		si	57263.7	40526.3	0.707712	#DIV/0!
	oe			#DIV/0!	#DIV/0!		si			#DIV/0!	#DIV/0!
cyclind1 3	oe	34070.6	49197.1	1.44398	0.60493		si	55472.1	28745.6	0.518198	1.46378
	oe	28554.5	24942.5	0.873504	#DIV/0!		si	54378.2	41247.5	0.75853	#DIV/0!
	oe			#DIV/0!	#DIV/0!		si			#DIV/0!	#DIV/0!
e-cadherin 1	oe	44843.5	15864.7	0.353779	2.79485		si	47729.9	39233	0.82198	0.155404
	oe	42509.1	42031.3	0.98876	#DIV/0!		si	48214.9	6158.91	0.127739	#DIV/0!
	oe			#DIV/0!	#DIV/0!		si			#DIV/0!	#DIV/0!
e-cadherin 2	oe	47170.9	21352	0.452652	1.79519		si	40521.3	46254.2	1.14148	0.725135
	oe	46090.7	37453	0.812594	#DIV/0!		si	40522.5	33541.5	0.827726	#DIV/0!
	oe			#DIV/0!	#DIV/0!		si			#DIV/0!	#DIV/0!
e-cadherin 3	oe	46210.1	20415.1	0.44179	1.77133		si	39745.9	44293.1	1.11441	0.662419
	oe	45612.3	35694.2	0.782555	#DIV/0!		si	38677.3	28551.7	0.738204	#DIV/0!
	oe			#DIV/0!	#DIV/0!		si			#DIV/0!	#DIV/0!
gsk3β 1	oe	51995.4	39540.3	0.760458	1.05138		si	36805.2	40523.4	1.10102	0.936098
	oe	50152.1	40098.1	0.799529	#DIV/0!		si	37113.4	38251.5	1.03067	#DIV/0!
	oe			#DIV/0!	#DIV/0!		si			#DIV/0!	#DIV/0!
gsk3β 2	oe	52563.2	30254.4	0.57558	1.16256		si	44512.4	45459.3	1.02127	0.932505
	oe	49943.6	33419.6	0.669147	#DIV/0!		si	42549.2	40521.4	0.952342	#DIV/0!
	oe			#DIV/0!	#DIV/0!		si			#DIV/0!	#DIV/0!
gsk3β 3	oe	54018.7	35447.6	0.656209	1.1523		si	42951.4	38451.4	0.89523	1.04426
	oe	51882.6	39231	0.75615	#DIV/0!		si	40286.8	37662.3	0.934854	#DIV/0!
	oe			#DIV/0!	#DIV/0!		si			#DIV/0!	#DIV/0!
n-cadherin 1	oe	41908.3	37718.8	0.900033	0.466328		si	43543.2	13957.7	0.320548	2.75102
	oe	39413.3	16542.1	0.41971	#DIV/0!		si	40541.3	35750.6	0.881832	#DIV/0!
	oe			#DIV/0!	#DIV/0!		si			#DIV/0!	#DIV/0!
n-cadherin 2	oe	44858.9	35979.2	0.802054	0.393457		si	43214.8	18745.7	0.433779	1.91889
	oe	48389.6	15270.5	0.315574	#DIV/0!		si	44493.6	37035.3	0.832374	#DIV/0!
	oe			#DIV/0!	#DIV/0!		si			#DIV/0!	#DIV/0!
n-cadherin 3	oe	43685.2	36451.3	0.834407	0.512089		si	44125.5	16451.3	0.372829	2.14001
	oe	45841.3	19587.6	0.427291	#DIV/0!		si	45687.3	36451.9	0.797858	#DIV/0!
	oe			#DIV/0!	#DIV/0!		si			#DIV/0!	#DIV/0!
p-gsk3β 1	oe	65995.2	42455.3	0.643309	0.518134		si	49406.5	22105	0.447411	1.93106
	oe	61658.3	20552	0.333321	#DIV/0!		si	46207.7	39922.5	0.863978	#DIV/0!
	oe			#DIV/0!	#DIV/0!		si			#DIV/0!	#DIV/0!
p-gsk3β 2	oe	45578.6	38792.5	0.851113	0.265212		si	46521.4	18165.3	0.390471	2.51506
	oe	46625.1	10524.5	0.225725	#DIV/0!		si	44971.2	44164.3	0.982057	#DIV/0!
	oe			#DIV/0!	#DIV/0!		si			#DIV/0!	#DIV/0!
p-gsk3β 3	oe	54782.6	45291.4	0.82675	0.542833		si	58491.5	20368.1	0.348224	2.07311
	oe	50241.5	22547.7	0.448787	0		si	56441.7	40745.6	0.721905	0
										OE
										CLEC3B	1	1	1	1.34627	1.98575	1.66003
										β-catenin	1	1	1	0.604961	0.54242	0.585728
										GSK3β	1	1	1	1.05138	1.16256	1.1523
										p-GSK3β	1	1	1	0.518134	0.265212	0.542833
										SI
										CLEC3B	1	1	1	0.518997	0.589512	0.490324
										β-catenin	1	1	1	1.71929	1.57931	1.39169
										GSK3β	1	1	1	0.936098	0.932505	1.04426
										p-GSK3β	1	1	1	1.93106	2.51506	2.07311
