# Supplementary material for: The CLEC3B inhibits cellular proliferation and metastasis of cholangiocarcinoma through Wnt/β-catenin pathway
Source: PeerJ. 2024 Nov 13;12:e18497. doi: 10.7717/peerj.18497 (PMC11568818; doi:10.7717/peerj.18497)
Supplement: Supplemental Information 5 [file peerj-12-18497-s005.zip]

Archive with 9 entries (8 files):
- western blot of the original strips of four pairs of fresh tumor tissue/
- western blot of the original strips of four pairs of fresh tumor tissue/gapdh-1.Tif
- western blot of the original strips of four pairs of fresh tumor tissue/gapdh-2.Tif
- western blot of the original strips of four pairs of fresh tumor tissue/gapdh-3.Tif
- western blot of the original strips of four pairs of fresh tumor tissue/gapdh-4.Tif
- western blot of the original strips of four pairs of fresh tumor tissue/目的-1.Tif
- western blot of the original strips of four pairs of fresh tumor tissue/目的-2.Tif
- western blot of the original strips of four pairs of fresh tumor tissue/目的-3.Tif
- western blot of the original strips of four pairs of fresh tumor tissue/目的-4.Tif
