# Supplementary material for: The CLEC3B inhibits cellular proliferation and metastasis of cholangiocarcinoma through Wnt/β-catenin pathway
Source: PeerJ. 2024 Nov 13;12:e18497. doi: 10.7717/peerj.18497 (PMC11568818; doi:10.7717/peerj.18497)
Supplement: Supplemental Information 6 [file peerj-12-18497-s006.zip]

Archive with 26 entries (24 files):
- Raw data from survival analysis of eight genes of the C-type lectin family/
- Raw data from survival analysis of eight genes of the C-type lectin family/CLEC11A.pzfx
- Raw data from survival analysis of eight genes of the C-type lectin family/CLEC11A.xlsx
- Raw data from survival analysis of eight genes of the C-type lectin family/clec1b 生存曲线.pzfx
- Raw data from survival analysis of eight genes of the C-type lectin family/clec1b.xlsx
- Raw data from survival analysis of eight genes of the C-type lectin family/CLEC2B.pzfx
- Raw data from survival analysis of eight genes of the C-type lectin family/CLEC2B.xlsx
- Raw data from survival analysis of eight genes of the C-type lectin family/CLEC2D.pzfx
- Raw data from survival analysis of eight genes of the C-type lectin family/CLEC2D.xlsx
- Raw data from survival analysis of eight genes of the C-type lectin family/clec3b 生存曲线.pzfx
- Raw data from survival analysis of eight genes of the C-type lectin family/clec3b.xlsx
- Raw data from survival analysis of eight genes of the C-type lectin family/clec4g 生存曲线.pzfx
- Raw data from survival analysis of eight genes of the C-type lectin family/clec4g.xlsx
- Raw data from survival analysis of eight genes of the C-type lectin family/clec4m 生存曲线.pzfx
- Raw data from survival analysis of eight genes of the C-type lectin family/clec4M.xlsx
- Raw data from survival analysis of eight genes of the C-type lectin family/CLEC7A.pzfx
- Raw data from survival analysis of eight genes of the C-type lectin family/CLEC7A.xlsx
- Raw data from survival analysis of eight genes of the C-type lectin family/生存分析tif/
- Raw data from survival analysis of eight genes of the C-type lectin family/生存分析tif/CLEC11A.tif
- Raw data from survival analysis of eight genes of the C-type lectin family/生存分析tif/clec1b.tif
- Raw data from survival analysis of eight genes of the C-type lectin family/生存分析tif/CLEC2B.tif
- Raw data from survival analysis of eight genes of the C-type lectin family/生存分析tif/clec2d.tif
- Raw data from survival analysis of eight genes of the C-type lectin family/生存分析tif/clec3b.tif
- Raw data from survival analysis of eight genes of the C-type lectin family/生存分析tif/CLEC4G.tif
- Raw data from survival analysis of eight genes of the C-type lectin family/生存分析tif/CLEC4M.tif
- Raw data from survival analysis of eight genes of the C-type lectin family/生存分析tif/CLEC7A.tif
