# Supplementary material for: The CLEC3B inhibits cellular proliferation and metastasis of cholangiocarcinoma through Wnt/β-catenin pathway
Source: PeerJ. 2024 Nov 13;12:e18497. doi: 10.7717/peerj.18497 (PMC11568818; doi:10.7717/peerj.18497)
Supplement: Supplemental Information 6 [file peerj-12-18497-s006.zip › Raw data from survival analysis of eight genes of the C-type lectin family/CLEC11A.xlsx]

## Sheet: Sheet1
Table S1 Clinical information of the FU-iCCA cohort and the list of mutations and fusions. Related to Figure 1.																			低	高
Patient_ID	OS, overall survival (day)	OS_event	CLEC11A			125	41	1	2.909			645	31	1	3.221			41	1
485	1114	0	0.373			853	48	0	1.322			961	48	1	3.385			48	0
677	683	0	0.56			225	62	1	1.964			423	88	1	3.55			62	1
445	1181	1	0.691			471	72	0	1.631			513	91	1	4.783			72	0
157	1173	0	0.896			437	98	1	2.957			525	139	1	4.709			98	1
663	793	0	0.927			493	117	1	2.116			977	164	0	3.577			117	1
223	754	1	0.965			953	123	1	1.307			567	169	1	3.42			123	1
383	437	1	1.054			151	140	1	2.963			141	195	1	4.468			140	1
963	401	0	1.241			831	162	1	2.555			587	220	0	3.134			162	1
953	123	1	1.307			591	181	1	2.456			337	220	1	4.04			181	1
853	48	0	1.322			113	183	1	2.825			433	245	0	3.437			183	1
283	478	1	1.346			535	184	1	2.26			643	257	0	4.063			184	1
241	593	1	1.35			537	185	1	2.066			435	264	1	3.43			185	1
317	1173	0	1.406			221	187	1	1.633			231	278	1	3.463			187	1
193	280	1	1.467			243	189	1	2.705			235	295	1	3.16			189	1
395	1201	0	1.473			381	210	1	2.142			367	295	1	3.718			210	1
263	597	1	1.495			147	216	1	2.452			641	305	0	3.247			216	1
183	1609	0	1.605			691	235	0	1.85			983	330	0	3.403			235	0
471	72	0	1.631			583	247	1	2.618			633	330	0	3.702			247	1
221	187	1	1.633			271	274	1	2.161			313	345	0	4.173			274	1
631	874	0	1.639			637	274	1	2.631			651	367	1	3.834			274	1
323	1383	0	1.769			847	276	1	2.348			995	379	0	3.737			276	1
577	956	0	1.803			351	276	1	2.859			281	383	1	3.288			276	1
691	235	0	1.85			193	280	1	1.467			993	400	0	3.662			280	1
565	912	0	1.862			827	283	0	2.824			357	411	1	3.066			283	0
343	1240	0	1.883			275	321	1	1.907			187	420	1	3.023			321	1
653	470	1	1.896			491	326	1	2.348			667	423	1	4.584			326	1
275	321	1	1.907			975	331	0	2.897			217	425	1	2.98			331	0
161	1496	0	1.915			181	336	1	2.593			987	427	0	3.052			336	1
397	1251	0	1.915			425	341	1	2.203			455	430	1	3.043			341	1
245	1394	0	1.916			453	349	1	1.952			965	431	0	3.379			349	1
581	966	0	1.918			623	357	1	2.648			981	447	0	3.523			357	1
453	349	1	1.952			523	362	1	2.822			973	453	0	3.147			362	1
553	718	0	1.958			451	372	1	2.036			947	461	0	3.983			372	1
225	62	1	1.964			923	393	1	2.656			461	491	1	3.167			393	1
215	685	1	1.979			963	401	0	1.241			951	492	0	3.197			401	0
335	1384	0	1.987			845	415	1	2.767			385	495	1	3.088			415	1
123	1101	1	2.025			685	417	0	2.644			941	498	0	3.075			417	0
451	372	1	2.036			383	437	1	1.054			233	502	1	3.581			437	1
537	185	1	2.066			945	462	0	2.192			871	511	0	3.913			462	0
387	668	1	2.068			971	462	0	2.966			911	514	0	3.966			462	0
493	117	1	2.116			653	470	1	1.896			615	519	0	3.281			470	1
381	210	1	2.142			265	473	1	2.579			881	526	0	3.281			473	1
143	1590	1	2.149			927	477	0	2.514			865	537	0	3.631			477	0
271	274	1	2.161			283	478	1	1.346			325	544	1	3.573			478	1
811	650	1	2.164			917	481	1	2.345			925	547	0	3.818			481	1
945	462	0	2.192			937	482	0	2.745			875	548	0	3.569			482	0
681	523	1	2.196			957	487	0	2.95			855	554	0	3.841			487	0
425	341	1	2.203			931	488	0	2.84			843	566	0	3.506			488	0
255	851	1	2.259			155	492	1	2.423			883	569	0	3.13			492	1
535	184	1	2.26			285	499	0	2.608			915	569	0	3.443			499	0
555	508	1	2.266			555	508	1	2.266			835	573	0	4.325			508	1
345	1360	0	2.272			913	511	0	2.668			885	575	0	3.629			511	0
411	1193	0	2.274			813	516	1	2.798			817	583	0	3.757			516	1
195	1544	0	2.296			857	521	0	2.563			867	587	0	3.783			521	0
167	1464	0	2.31			681	523	1	2.196			365	595	1	4.37			523	1
473	1142	0	2.326			427	534	1	2.451			675	613	0	3.084			534	1
153	1625	1	2.33			861	544	0	2.611			825	626	0	3.654			544	0
165	765	1	2.332			877	545	0	2.38			131	626	1	4.286			545	0
917	481	1	2.345			921	561	0	2.872			361	631	1	3.54			561	0
491	326	1	2.348			851	562	0	2.483			111	682	1	3.402			562	0
847	276	1	2.348			841	571	0	2.923			821	691	0	4.658			571	0
877	545	0	2.38			241	593	1	1.35			687	694	0	3.173			593	1
155	492	1	2.423			263	597	1	1.495			185	704	1	3.744			597	1
427	534	1	2.451			613	623	1	2.938			447	709	0	2.97			623	1
147	216	1	2.452			823	637	0	2.762			693	715	0	5.118			637	0
591	181	1	2.456			811	650	1	2.164			673	724	0	3.132			650	1
863	732	0	2.481			387	668	1	2.068			683	730	0	3.622			668	1
851	562	0	2.483			677	683	0	0.56			261	745	1	3.851			683	0
533	1028	0	2.484			215	685	1	1.979			311	758	1	3.47			685	1
175	735	1	2.495			133	711	1	2.696			661	768	0	3.608			711	1
927	477	0	2.514			655	717	1	2.776			483	771	1	3.515			717	1
191	1114	0	2.538			553	718	0	1.958			665	774	0	3.736			718	0
273	1104	0	2.538			863	732	0	2.481			135	775	0	3.193			732	0
831	162	1	2.555			175	735	1	2.495			137	804	1	4.057			735	1
857	521	0	2.563			223	754	1	0.965			657	806	0	3.381			754	1
265	473	1	2.579			165	765	1	2.332			117	808	1	3.209			765	1
181	336	1	2.593			515	773	1	2.765			611	816	0	3.098			773	1
285	499	0	2.608			663	793	0	0.927			375	846	1	3.703			793	0
861	544	0	2.611			647	820	0	2.846			627	851	0	3.128			820	0
583	247	1	2.618			617	834	0	2.937			635	856	0	3.8			834	0
637	274	1	2.631			255	851	1	2.259			621	863	0	3.269			851	1
575	970	0	2.64			631	874	0	1.639			557	869	1	3.021			874	0
685	417	0	2.644			565	912	0	1.862			585	875	0	2.995			912	0
623	357	1	2.648			237	914	1	2.782			625	897	0	3.592			914	1
923	393	1	2.656			577	956	0	1.803			551	903	0	3.747			956	0
197	1152	0	2.662			581	966	0	1.918			355	939	1	4.009			966	0
913	511	0	2.668			575	970	0	2.64			547	957	1	3.384			970	0
133	711	1	2.696			533	1028	0	2.484			571	984	0	3.715			1028	0
243	189	1	2.705			495	1036	1	2.711			573	986	0	3.245			1036	1
495	1036	1	2.711			521	1041	0	2.909			563	1001	1	4.506			1041	0
393	1269	0	2.738			123	1101	1	2.025			475	1006	0	3.312			1101	1
487	1112	0	2.741			273	1104	0	2.538			561	1009	0	3.207			1104	0
443	1211	0	2.745			487	1112	0	2.741			277	1030	0	3.694			1112	0
937	482	0	2.745			485	1114	0	0.373			541	1035	0	2.983			1114	0
327	1393	0	2.753			191	1114	0	2.538			545	1038	0	3.497			1114	0
823	637	0	2.762			415	1140	0	2.891			543	1057	0	3.587			1140	0
515	773	1	2.765			473	1142	0	2.326			497	1062	0	3.431			1142	0
845	415	1	2.767			197	1152	0	2.662			517	1074	0	3.004			1152	0
655	717	1	2.776			157	1173	0	0.896			531	1077	0	3.457			1173	0
237	914	1	2.782			317	1173	0	1.406			467	1089	0	4.229			1173	0
813	516	1	2.798			445	1181	1	0.691			463	1091	0	4.061			1181	1
211	1580	0	2.802			411	1193	0	2.274			511	1098	0	3.662			1193	0
523	362	1	2.822			395	1201	0	1.473			253	1108	0	3.674			1201	0
827	283	0	2.824			443	1211	0	2.745			341	1112	0	3.794			1211	0
113	183	1	2.825			343	1240	0	1.883			421	1120	0	3.085			1240	0
931	488	0	2.84			397	1251	0	1.915			177	1129	1	3.23			1251	0
647	820	0	2.846			393	1269	0	2.738			477	1141	0	5.142			1269	0
267	1491	0	2.857			345	1360	0	2.272			457	1175	0	3.043			1360	0
351	276	1	2.859			323	1383	0	1.769			171	1185	0	3.749			1383	0
921	561	0	2.872			335	1384	0	1.987			413	1188	0	4.036			1384	0
257	1499	0	2.89			327	1393	0	2.753			363	1256	0	3.674			1393	0
415	1140	0	2.891			245	1394	0	1.916			331	1265	0	3.503			1394	0
975	331	0	2.897			167	1464	0	2.31			145	1292	0	3.295			1464	0
125	41	1	2.909			267	1491	0	2.857			121	1317	0	4.681			1491	0
521	1041	0	2.909			161	1496	0	1.915			127	1318	0	3.886			1496	0
841	571	0	2.923			257	1499	0	2.89			347	1333	0	3.992			1499	0
617	834	0	2.937			195	1544	0	2.296			163	1386	0	3.757			1544	0
613	623	1	2.938			211	1580	0	2.802			247	1507	0	3.158			1580	0
957	487	0	2.95			143	1590	1	2.149			251	1509	0	3.727			1590	1
437	98	1	2.957			183	1609	0	1.605			213	1535	0	3.674			1609	0
151	140	1	2.963			153	1625	1	2.33			115	1806	0	3.743			1625	1
971	462	0	2.966						低						高			31		1
447	709	0	2.97															48		1
217	425	1	2.98															88		1
541	1035	0	2.983															91		1
585	875	0	2.995															139		1
517	1074	0	3.004															164		0
557	869	1	3.021															169		1
187	420	1	3.023															195		1
455	430	1	3.043															220		0
457	1175	0	3.043															220		1
987	427	0	3.052															245		0
357	411	1	3.066															257		0
941	498	0	3.075															264		1
675	613	0	3.084															278		1
421	1120	0	3.085															295		1
385	495	1	3.088															295		1
611	816	0	3.098															305		0
627	851	0	3.128															330		0
883	569	0	3.13															330		0
673	724	0	3.132															345		0
587	220	0	3.134															367		1
973	453	0	3.147															379		0
247	1507	0	3.158															383		1
235	295	1	3.16															400		0
461	491	1	3.167															411		1
687	694	0	3.173															420		1
135	775	0	3.193															423		1
951	492	0	3.197															425		1
561	1009	0	3.207															427		0
117	808	1	3.209															430		1
645	31	1	3.221															431		0
177	1129	1	3.23															447		0
573	986	0	3.245															453		0
641	305	0	3.247															461		0
621	863	0	3.269															491		1
615	519	0	3.281															492		0
881	526	0	3.281															495		1
281	383	1	3.288															498		0
145	1292	0	3.295															502		1
475	1006	0	3.312															511		0
965	431	0	3.379															514		0
657	806	0	3.381															519		0
547	957	1	3.384															526		0
961	48	1	3.385															537		0
111	682	1	3.402															544		1
983	330	0	3.403															547		0
567	169	1	3.42															548		0
435	264	1	3.43															554		0
497	1062	0	3.431															566		0
433	245	0	3.437															569		0
915	569	0	3.443															569		0
531	1077	0	3.457															573		0
231	278	1	3.463															575		0
311	758	1	3.47															583		0
545	1038	0	3.497															587		0
331	1265	0	3.503															595		1
843	566	0	3.506															613		0
483	771	1	3.515															626		0
981	447	0	3.523															626		1
361	631	1	3.54															631		1
423	88	1	3.55															682		1
875	548	0	3.569															691		0
325	544	1	3.573															694		0
977	164	0	3.577															704		1
233	502	1	3.581															709		0
543	1057	0	3.587															715		0
625	897	0	3.592															724		0
661	768	0	3.608															730		0
683	730	0	3.622															745		1
885	575	0	3.629															758		1
865	537	0	3.631															768		0
825	626	0	3.654															771		1
511	1098	0	3.662															774		0
993	400	0	3.662															775		0
213	1535	0	3.674															804		1
253	1108	0	3.674															806		0
363	1256	0	3.674															808		1
277	1030	0	3.694															816		0
633	330	0	3.702															846		1
375	846	1	3.703															851		0
571	984	0	3.715															856		0
367	295	1	3.718															863		0
251	1509	0	3.727															869		1
665	774	0	3.736															875		0
995	379	0	3.737															897		0
115	1806	0	3.743															903		0
185	704	1	3.744															939		1
551	903	0	3.747															957		1
171	1185	0	3.749															984		0
163	1386	0	3.757															986		0
817	583	0	3.757															1001		1
867	587	0	3.783															1006		0
341	1112	0	3.794															1009		0
635	856	0	3.8															1030		0
925	547	0	3.818															1035		0
651	367	1	3.834															1038		0
855	554	0	3.841															1057		0
261	745	1	3.851															1062		0
127	1318	0	3.886															1074		0
871	511	0	3.913															1077		0
911	514	0	3.966															1089		0
947	461	0	3.983															1091		0
347	1333	0	3.992															1098		0
355	939	1	4.009															1108		0
413	1188	0	4.036															1112		0
337	220	1	4.04															1120		0
137	804	1	4.057															1129		1
463	1091	0	4.061															1141		0
643	257	0	4.063															1175		0
313	345	0	4.173															1185		0
467	1089	0	4.229															1188		0
131	626	1	4.286															1256		0
835	573	0	4.325															1265		0
365	595	1	4.37															1292		0
141	195	1	4.468															1317		0
563	1001	1	4.506															1318		0
667	423	1	4.584															1333		0
821	691	0	4.658															1386		0
121	1317	0	4.681															1507		0
525	139	1	4.709															1509		0
513	91	1	4.783															1535		0
693	715	0	5.118															1806		0
477	1141	0	5.142
