# Supplementary material for: The CLEC3B inhibits cellular proliferation and metastasis of cholangiocarcinoma through Wnt/β-catenin pathway
Source: PeerJ. 2024 Nov 13;12:e18497. doi: 10.7717/peerj.18497 (PMC11568818; doi:10.7717/peerj.18497)
Supplement: Supplemental Information 6 [file peerj-12-18497-s006.zip › Raw data from survival analysis of eight genes of the C-type lectin family/clec1b.xlsx]

## Sheet: Sheet1
Patient_ID	OS, overall survival (day)	OS_event	CLEC1B			os	os event	低表达组			os	os event	高表达		合并	低表达组	高表达组
171	1185	0	0			31	1	0.138			41	1	1.095		31	1
237	914	1	0			48	0	0.034			88	1	3.079		48	0
493	117	1	0			48	1	0.635			91	1	2.45		48	1
565	912	0	0			62	1	0.641			140	1	2.72		62	1
573	986	0	0			72	0	0.475			162	1	1.741		72	0
677	683	0	0			98	1	0.385			181	1	1.548		98	1
563	1001	1	0.027			117	1	0			187	1	3.863		117	1
953	123	1	0.027			123	1	0.027			189	1	0.932		123	1
853	48	0	0.034			139	1	0.195			210	1	0.748		139	1
235	295	1	0.035			164	0	0.169			220	0	1.319		164	0
147	216	1	0.036			169	1	0.036			257	0	2.353		169	1
245	1394	0	0.036			183	1	0.154			274	1	1.043		183	1
567	169	1	0.036			184	1	0.41			274	1	1.77		184	1
883	569	0	0.037			185	1	0.081			276	1	0.858		185	1
215	685	1	0.044			195	1	0.255			280	1	0.925		195	1
663	793	0	0.049			216	1	0.036			295	1	1.091		216	1
843	566	0	0.055			220	1	0.427			330	0	2.108		220	1
631	874	0	0.064			235	0	0.361			331	0	0.722		235	0
675	613	0	0.065			245	0	0.083			336	1	1.245		245	0
625	897	0	0.067			247	1	0.171			345	0	0.755		247	1
537	185	1	0.081			264	1	0.237			349	1	2.222		264	1
433	245	0	0.083			276	1	0.115			357	1	0.841		276	1
845	415	1	0.096			278	1	0.432			362	1	1.905		278	1
265	473	1	0.098			283	0	0.191			367	1	0.968		283	0
681	523	1	0.098			295	1	0.035			383	1	0.977		295	1
945	462	0	0.098			305	0	0.551			400	0	0.835		305	0
375	846	1	0.11			321	1	0.52			425	1	1		321	1
923	393	1	0.11			326	1	0.424			427	0	1.171		326	1
847	276	1	0.115			330	0	0.362			430	1	1.071		330	0
841	571	0	0.118			341	1	0.509			431	0	1.922		341	1
187	420	1	0.121			372	1	0.592			437	1	1.353		372	1
645	31	1	0.138			379	0	0.219			453	0	3.411		379	0
257	1499	0	0.148			393	1	0.11			462	0	3.038		393	1
113	183	1	0.154			401	0	0.575			481	1	2.724		401	0
913	511	0	0.161			411	1	0.478			487	0	0.654		411	1
927	477	0	0.161			415	1	0.096			488	0	0.752		415	1
685	417	0	0.167			417	0	0.167			491	1	1.098		417	0
977	164	0	0.169			420	1	0.121			492	1	4.067		420	1
583	247	1	0.171			423	1	0.181			498	0	1.209		423	1
341	1112	0	0.173			447	0	0.481			499	0	0.895		447	0
153	1625	1	0.176			461	0	0.448			502	1	1.889		461	0
555	508	1	0.18			462	0	0.098			511	0	0.923		462	0
667	423	1	0.181			470	1	0.593			519	0	0.78		470	1
495	1036	1	0.189			473	1	0.098			521	0	1.749		473	1
827	283	0	0.191			477	0	0.161			526	0	1.275		477	0
525	139	1	0.195			478	1	0.317			534	1	3.863		478	1
261	745	1	0.199			482	0	0.318			537	0	1.598		482	0
467	1089	0	0.199			492	0	0.411			544	1	1.122		492	0
995	379	0	0.219			495	1	0.352			544	0	5.325		495	1
533	1028	0	0.229			508	1	0.18			545	0	1.8		508	1
823	637	0	0.235			511	0	0.161			547	0	1.111		511	0
363	1256	0	0.236			514	0	0.256			548	0	0.695		514	0
435	264	1	0.237			516	1	0.626			561	0	0.697		516	1
485	1114	0	0.24			523	1	0.098			569	0	1.765		523	1
551	903	0	0.246			554	0	0.415			573	0	0.962		554	0
387	668	1	0.253			562	0	0.571			575	0	4.676		562	0
141	195	1	0.255			566	0	0.055			587	0	1.164		566	0
911	514	0	0.256			569	0	0.037			593	1	1.279		569	0
445	1181	1	0.271			571	0	0.118			597	1	0.925		571	0
185	704	1	0.272			583	0	0.478			626	0	0.644		583	0
443	1211	0	0.298			595	1	0.501			631	1	1.069		595	1
613	623	1	0.316			613	0	0.065			650	1	0.712		613	0
283	478	1	0.317			623	1	0.316			682	1	0.776		623	1
937	482	0	0.318			626	1	0.391			691	0	0.736		626	1
545	1038	0	0.32			637	0	0.235			694	0	0.731		637	0
343	1240	0	0.332			668	1	0.253			709	0	2.943		668	1
255	851	1	0.338			683	0	0			715	0	1.098		683	0
515	773	1	0.35			685	1	0.044			717	1	1.305		685	1
385	495	1	0.352			704	1	0.272			718	0	2.504		704	1
665	774	0	0.352			711	1	0.464			724	0	1.346		711	1
183	1609	0	0.354			745	1	0.199			730	0	0.689		745	1
691	235	0	0.361			765	1	0.627			732	0	3.215		765	1
621	863	0	0.362			771	1	0.481			735	1	1.784		771	1
633	330	0	0.362			773	1	0.35			754	1	0.979		773	1
335	1384	0	0.37			774	0	0.352			758	1	1.743		774	0
437	98	1	0.385			793	0	0.049			768	0	1.263		793	0
131	626	1	0.391			806	0	0.54			775	0	0.76		806	0
473	1142	0	0.399			816	0	0.537			804	1	2.29		816	0
617	834	0	0.409			834	0	0.409			808	1	2.103		834	0
535	184	1	0.41			846	1	0.11			820	0	1.196		846	1
951	492	0	0.411			851	1	0.338			851	0	0.84		851	1
581	966	0	0.413			856	0	0.508			869	1	3.672		856	0
477	1141	0	0.415			863	0	0.362			875	0	1.072		863	0
855	554	0	0.415			874	0	0.064			939	1	0.808		874	0
491	326	1	0.424			897	0	0.067			970	0	2.101		897	0
337	220	1	0.427			903	0	0.246			984	0	0.936		903	0
231	278	1	0.432			912	0	0			1006	0	1.344		912	0
191	1114	0	0.436			914	1	0			1009	0	2.229		914	1
577	956	0	0.444			956	0	0.444			1035	0	3.448		956	0
273	1104	0	0.445			957	1	0.484			1057	0	1.891		957	1
145	1292	0	0.446			966	0	0.413			1062	0	4.222		966	0
161	1496	0	0.447			986	0	0			1074	0	1.885		986	0
947	461	0	0.448			1001	1	0.027			1091	0	4.742		1001	1
277	1030	0	0.45			1028	0	0.229			1098	0	0.696		1028	0
133	711	1	0.464			1030	0	0.45			1101	1	3.553		1030	0
471	72	0	0.475			1036	1	0.189			1108	0	1.237		1036	1
357	411	1	0.478			1038	0	0.32			1112	0	0.886		1038	0
817	583	0	0.478			1041	0	0.509			1140	0	0.797		1041	0
483	771	1	0.481			1077	0	0.545			1152	0	0.856		1077	0
981	447	0	0.481			1089	0	0.199			1173	0	0.906		1089	0
547	957	1	0.484			1104	0	0.445			1173	0	1.179		1104	0
365	595	1	0.501			1112	0	0.173			1175	0	0.686		1112	0
635	856	0	0.508			1114	0	0.24			1188	0	1.463		1114	0
425	341	1	0.509			1114	0	0.436			1193	0	0.93		1114	0
521	1041	0	0.509			1120	0	0.514			1201	0	0.818		1120	0
421	1120	0	0.514			1129	1	0.624			1251	0	4.299		1129	1
275	321	1	0.52			1141	0	0.415			1265	0	4.902		1141	0
345	1360	0	0.522			1142	0	0.399			1269	0	0.878		1142	0
611	816	0	0.537			1181	1	0.271			1317	0	0.884		1181	1
657	806	0	0.54			1185	0	0			1333	0	1.663		1185	0
531	1077	0	0.545			1211	0	0.298			1383	0	1.223		1211	0
641	305	0	0.551			1240	0	0.332			1386	0	4.63		1240	0
127	1318	0	0.557			1256	0	0.236			1393	0	2.676		1256	0
851	562	0	0.571			1292	0	0.446			1464	0	1.194		1292	0
963	401	0	0.575			1318	0	0.557			1491	0	0.784		1318	0
451	372	1	0.592			1360	0	0.522			1507	0	0.947		1360	0
653	470	1	0.593			1384	0	0.37			1509	0	1.57		1384	0
177	1129	1	0.624			1394	0	0.036			1535	0	0.642		1394	0
813	516	1	0.626			1496	0	0.447			1544	0	1.635		1496	0
165	765	1	0.627			1499	0	0.148			1580	0	3.747		1499	0
961	48	1	0.635			1609	0	0.354			1590	1	1.066		1609	0
225	62	1	0.641			1625	1	0.176			1806	0	1.723		1625	1
213	1535	0	0.642												41		1
825	626	0	0.644												88		1
957	487	0	0.654												91		1
457	1175	0	0.686												140		1
683	730	0	0.689												162		1
875	548	0	0.695												181		1
511	1098	0	0.696												187		1
921	561	0	0.697												189		1
811	650	1	0.712												210		1
975	331	0	0.722												220		0
687	694	0	0.731												257		0
821	691	0	0.736												274		1
381	210	1	0.748												274		1
931	488	0	0.752												276		1
313	345	0	0.755												280		1
135	775	0	0.76												295		1
111	682	1	0.776												330		0
615	519	0	0.78												331		0
267	1491	0	0.784												336		1
415	1140	0	0.797												345		0
355	939	1	0.808												349		1
395	1201	0	0.818												357		1
993	400	0	0.835												362		1
627	851	0	0.84												367		1
623	357	1	0.841												383		1
197	1152	0	0.856												400		0
351	276	1	0.858												425		1
393	1269	0	0.878												427		0
121	1317	0	0.884												430		1
487	1112	0	0.886												431		0
285	499	0	0.895												437		1
317	1173	0	0.906												453		0
871	511	0	0.923												462		0
193	280	1	0.925												481		1
263	597	1	0.925												487		0
411	1193	0	0.93												488		0
243	189	1	0.932												491		1
571	984	0	0.936												492		1
247	1507	0	0.947												498		0
835	573	0	0.962												499		0
651	367	1	0.968												502		1
281	383	1	0.977												511		0
223	754	1	0.979												519		0
217	425	1	1												521		0
637	274	1	1.043												526		0
143	1590	1	1.066												534		1
361	631	1	1.069												537		0
455	430	1	1.071												544		1
585	875	0	1.072												544		0
367	295	1	1.091												545		0
125	41	1	1.095												547		0
461	491	1	1.098												548		0
693	715	0	1.098												561		0
925	547	0	1.111												569		0
325	544	1	1.122												573		0
867	587	0	1.164												575		0
987	427	0	1.171												587		0
157	1173	0	1.179												593		1
167	1464	0	1.194												597		1
647	820	0	1.196												626		0
941	498	0	1.209												631		1
323	1383	0	1.223												650		1
253	1108	0	1.237												682		1
181	336	1	1.245												691		0
661	768	0	1.263												694		0
881	526	0	1.275												709		0
241	593	1	1.279												715		0
655	717	1	1.305												717		1
587	220	0	1.319												718		0
475	1006	0	1.344												724		0
673	724	0	1.346												730		0
383	437	1	1.353												732		0
413	1188	0	1.463												735		1
591	181	1	1.548												754		1
251	1509	0	1.57												758		1
865	537	0	1.598												768		0
195	1544	0	1.635												775		0
347	1333	0	1.663												804		1
115	1806	0	1.723												808		1
831	162	1	1.741												820		0
311	758	1	1.743												851		0
857	521	0	1.749												869		1
915	569	0	1.765												875		0
271	274	1	1.77												939		1
175	735	1	1.784												970		0
877	545	0	1.8												984		0
517	1074	0	1.885												1006		0
233	502	1	1.889												1009		0
543	1057	0	1.891												1035		0
523	362	1	1.905												1057		0
965	431	0	1.922												1062		0
575	970	0	2.101												1074		0
117	808	1	2.103												1091		0
983	330	0	2.108												1098		0
453	349	1	2.222												1101		1
561	1009	0	2.229												1108		0
137	804	1	2.29												1112		0
643	257	0	2.353												1140		0
513	91	1	2.45												1152		0
553	718	0	2.504												1173		0
327	1393	0	2.676												1173		0
151	140	1	2.72												1175		0
917	481	1	2.724												1188		0
447	709	0	2.943												1193		0
971	462	0	3.038												1201		0
423	88	1	3.079												1251		0
863	732	0	3.215												1265		0
973	453	0	3.411												1269		0
541	1035	0	3.448												1317		0
123	1101	1	3.553												1333		0
557	869	1	3.672												1383		0
211	1580	0	3.747												1386		0
221	187	1	3.863												1393		0
427	534	1	3.863												1464		0
155	492	1	4.067												1491		0
497	1062	0	4.222												1507		0
397	1251	0	4.299												1509		0
163	1386	0	4.63												1535		0
885	575	0	4.676												1544		0
463	1091	0	4.742												1580		0
331	1265	0	4.902												1590		1
861	544	0	5.325												1806		0
