# Supplementary material for: The CLEC3B inhibits cellular proliferation and metastasis of cholangiocarcinoma through Wnt/β-catenin pathway
Source: PeerJ. 2024 Nov 13;12:e18497. doi: 10.7717/peerj.18497 (PMC11568818; doi:10.7717/peerj.18497)
Supplement: Supplemental Information 6 [file peerj-12-18497-s006.zip › Raw data from survival analysis of eight genes of the C-type lectin family/CLEC2B.xlsx]

## Sheet: Sheet1
Table S1 Clinical information of the FU-iCCA cohort and the list of mutations and fusions. Related to Figure 1.																			低	高
Patient_ID	OS, overall survival (day)	OS_event	CLEC2B			853	48	0	3.413		645	31	1	5.747				48	0
677	683	0	2.194			225	62	1	5.378		125	41	1	6.135				62	1
663	793	0	2.7			471	72	0	3.978		961	48	1	6.28				72	0
153	1625	1	2.894			493	117	1	3.954		423	88	1	7.874				117	1
485	1114	0	3.26			953	123	1	3.558		513	91	1	6.856				123	1
853	48	0	3.413			591	181	1	4.544		437	98	1	5.426				181	1
681	523	1	3.428			113	183	1	4.665		525	139	1	6.549				183	1
195	1544	0	3.511			535	184	1	4.059		151	140	1	5.712				184	1
685	417	0	3.546			537	185	1	4.018		831	162	1	7.023				185	1
953	123	1	3.558			221	187	1	5.053		977	164	0	6.075				187	1
883	569	0	3.574			243	189	1	5.161		567	169	1	6.067				189	1
317	1173	0	3.626			147	216	1	4.667		141	195	1	6.142				216	1
931	488	0	3.675			691	235	0	4.947		381	210	1	5.792				235	0
581	966	0	3.678			433	245	0	3.982		587	220	0	6.407				245	0
683	730	0	3.688			583	247	1	4.69		337	220	1	6.629				247	1
675	613	0	3.699			637	274	1	5.292		643	257	0	6.219				274	1
263	597	1	3.7			847	276	1	4.956		435	264	1	6.203				276	1
963	401	0	3.799			351	276	1	5.052		271	274	1	6.286				276	1
117	808	1	3.902			231	278	1	5.365		827	283	0	6.008				278	1
493	117	1	3.954			193	280	1	4.267		235	295	1	6.472				280	1
471	72	0	3.978			983	330	0	4.386		367	295	1	6.808				330	0
433	245	0	3.982			633	330	0	5.093		641	305	0	5.602				330	0
537	185	1	4.018			181	336	1	4.884		275	321	1	5.515				336	1
495	1036	1	4.043			453	349	1	5.244		491	326	1	7.308				349	1
535	184	1	4.059			623	357	1	4.262		975	331	0	5.743				357	1
183	1609	0	4.102			995	379	0	5.3		425	341	1	6.335				379	0
631	874	0	4.104			281	383	1	5.3		313	345	0	5.902				383	1
223	754	1	4.118			923	393	1	4.596		523	362	1	6.205				393	1
115	1806	0	4.136			993	400	0	4.816		651	367	1	5.861				400	0
951	492	0	4.153			963	401	0	3.799		451	372	1	6.208				401	0
987	427	0	4.213			685	417	0	3.546		357	411	1	5.665				417	0
613	623	1	4.234			987	427	0	4.213		845	415	1	5.438				427	0
265	473	1	4.253			383	437	1	4.314		187	420	1	5.666				437	1
167	1464	0	4.257			947	461	0	5.294		667	423	1	6.352				461	0
623	357	1	4.262			265	473	1	4.253		217	425	1	5.786				473	1
143	1590	1	4.267			927	477	0	4.652		455	430	1	6.991				477	0
193	280	1	4.267			937	482	0	4.488		965	431	0	5.936				482	0
383	437	1	4.314			957	487	0	4.355		981	447	0	6.061				487	0
921	561	0	4.333			931	488	0	3.675		973	453	0	5.698				488	0
191	1114	0	4.355			951	492	0	4.153		971	462	0	5.495				492	0
957	487	0	4.355			385	495	1	4.986		945	462	0	5.977				495	1
245	1394	0	4.36			285	499	0	5.387		653	470	1	5.927				499	0
983	330	0	4.386			913	511	0	4.971		283	478	1	5.905				511	0
335	1384	0	4.402			911	514	0	5.339		917	481	1	5.502				514	0
611	816	0	4.416			681	523	1	3.428		461	491	1	5.593				523	1
175	735	1	4.423			921	561	0	4.333		155	492	1	5.697				561	0
327	1393	0	4.468			883	569	0	3.574		941	498	0	5.713				569	0
937	482	0	4.488			885	575	0	5.157		233	502	1	5.723				575	0
635	856	0	4.5			263	597	1	3.7		555	508	1	6.025				597	1
393	1269	0	4.533			675	613	0	3.699		871	511	0	5.895				613	0
237	914	1	4.538			613	623	1	4.234		813	516	1	5.562				623	1
591	181	1	4.544			361	631	1	4.966		615	519	0	6.264				631	1
923	393	1	4.596			823	637	0	4.619		857	521	0	5.525				637	0
823	637	0	4.619			111	682	1	4.933		881	526	0	5.891				682	1
137	804	1	4.643			677	683	0	2.194		427	534	1	5.414				683	0
267	1491	0	4.65			215	685	1	4.854		865	537	0	7.06				685	1
927	477	0	4.652			687	694	0	5.087		861	544	0	5.475				694	0
113	183	1	4.665			185	704	1	5.293		325	544	1	6.063				704	1
147	216	1	4.667			447	709	0	4.926		877	545	0	5.62				709	0
121	1317	0	4.669			553	718	0	5.052		925	547	0	5.595				718	0
665	774	0	4.672			683	730	0	3.688		875	548	0	5.594				730	0
583	247	1	4.69			175	735	1	4.423		855	554	0	5.596				735	1
395	1201	0	4.697			223	754	1	4.118		851	562	0	5.394				754	1
577	956	0	4.7			311	758	1	5.381		843	566	0	5.705				758	1
345	1360	0	4.713			661	768	0	5.374		915	569	0	7.049				768	0
517	1074	0	4.789			665	774	0	4.672		841	571	0	5.843				774	0
993	400	0	4.816			135	775	0	5.053		835	573	0	5.955				775	0
413	1188	0	4.845			663	793	0	2.7		817	583	0	5.863				793	0
215	685	1	4.854			137	804	1	4.643		867	587	0	5.869				804	1
323	1383	0	4.859			657	806	0	5.064		241	593	1	6.889				806	0
543	1057	0	4.882			117	808	1	3.902		365	595	1	6.322				808	1
181	336	1	4.884			611	816	0	4.416		825	626	0	5.686				816	0
447	709	0	4.926			617	834	0	4.956		131	626	1	6.815				834	0
111	682	1	4.933			627	851	0	5.305		811	650	1	5.454				851	0
691	235	0	4.947			635	856	0	4.5		387	668	1	5.567				856	0
273	1104	0	4.955			621	863	0	5.273		821	691	0	5.959				863	0
617	834	0	4.956			631	874	0	4.104		133	711	1	6.374				874	0
847	276	1	4.956			625	897	0	5.352		693	715	0	6.327				897	0
361	631	1	4.966			237	914	1	4.538		655	717	1	5.984				914	1
913	511	0	4.971			355	939	1	5.192		673	724	0	5.635				939	1
385	495	1	4.986			577	956	0	4.7		863	732	0	5.562				956	0
545	1038	0	5.006			581	966	0	3.678		261	745	1	5.613				966	0
363	1256	0	5.012			475	1006	0	5.054		165	765	1	7.1				1006	0
351	276	1	5.052			541	1035	0	5.212		483	771	1	7.365				1035	0
553	718	0	5.052			495	1036	1	4.043		515	773	1	5.603				1036	1
135	775	0	5.053			545	1038	0	5.006		647	820	0	6.793				1038	0
221	187	1	5.053			543	1057	0	4.882		375	846	1	6.324				1057	0
475	1006	0	5.054			517	1074	0	4.789		255	851	1	6.783				1074	0
657	806	0	5.064			467	1089	0	5.39		557	869	1	5.715				1089	0
415	1140	0	5.068			273	1104	0	4.955		585	875	0	5.763				1104	0
687	694	0	5.087			341	1112	0	5.199		551	903	0	5.42				1112	0
633	330	0	5.093			487	1112	0	5.39		565	912	0	6.605				1112	0
171	1185	0	5.109			485	1114	0	3.26		547	957	1	6.027				1114	0
145	1292	0	5.132			191	1114	0	4.355		575	970	0	5.636				1114	0
397	1251	0	5.154			177	1129	1	5.393		571	984	0	5.859				1129	1
885	575	0	5.157			415	1140	0	5.068		573	986	0	5.474				1140	0
445	1181	1	5.16			473	1142	0	5.328		563	1001	1	5.413				1142	0
243	189	1	5.161			197	1152	0	5.279		561	1009	0	5.905				1152	0
355	939	1	5.192			317	1173	0	3.626		533	1028	0	5.429				1173	0
341	1112	0	5.199			445	1181	1	5.16		277	1030	0	6.029				1181	1
541	1035	0	5.212			171	1185	0	5.109		521	1041	0	5.598				1185	0
453	349	1	5.244			413	1188	0	4.845		497	1062	0	5.816				1188	0
621	863	0	5.273			395	1201	0	4.697		531	1077	0	6.451				1201	0
197	1152	0	5.279			397	1251	0	5.154		463	1091	0	5.776				1251	0
637	274	1	5.292			363	1256	0	5.012		511	1098	0	6.719				1256	0
185	704	1	5.293			331	1265	0	5.357		123	1101	1	6.198				1265	0
947	461	0	5.294			393	1269	0	4.533		253	1108	0	5.519				1269	0
281	383	1	5.3			145	1292	0	5.132		421	1120	0	6.144				1292	0
995	379	0	5.3			121	1317	0	4.669		477	1141	0	6.689				1317	0
627	851	0	5.305			345	1360	0	4.713		157	1173	0	6.188				1360	0
473	1142	0	5.328			323	1383	0	4.859		457	1175	0	5.521				1383	0
911	514	0	5.339			335	1384	0	4.402		411	1193	0	5.63				1384	0
625	897	0	5.352			327	1393	0	4.468		443	1211	0	6.15				1393	0
331	1265	0	5.357			245	1394	0	4.36		343	1240	0	5.42				1394	0
231	278	1	5.365			167	1464	0	4.257		127	1318	0	7.333				1464	0
661	768	0	5.374			267	1491	0	4.65		347	1333	0	6.399				1491	0
225	62	1	5.378			257	1499	0	5.393		163	1386	0	6.326				1499	0
311	758	1	5.381			195	1544	0	3.511		161	1496	0	5.525				1544	0
285	499	0	5.387			143	1590	1	4.267		247	1507	0	5.51				1590	1
467	1089	0	5.39			183	1609	0	4.102		251	1509	0	6.603				1609	0
487	1112	0	5.39			153	1625	1	2.894		213	1535	0	5.57				1625	1
177	1129	1	5.393			115	1806	0	4.136		211	1580	0	5.852				1806	0
257	1499	0	5.393						低					高				31		1
851	562	0	5.394															41		1
563	1001	1	5.413															48		1
427	534	1	5.414															88		1
343	1240	0	5.42															91		1
551	903	0	5.42															98		1
437	98	1	5.426															139		1
533	1028	0	5.429															140		1
845	415	1	5.438															162		1
811	650	1	5.454															164		0
573	986	0	5.474															169		1
861	544	0	5.475															195		1
971	462	0	5.495															210		1
917	481	1	5.502															220		0
247	1507	0	5.51															220		1
275	321	1	5.515															257		0
253	1108	0	5.519															264		1
457	1175	0	5.521															274		1
161	1496	0	5.525															283		0
857	521	0	5.525															295		1
813	516	1	5.562															295		1
863	732	0	5.562															305		0
387	668	1	5.567															321		1
213	1535	0	5.57															326		1
461	491	1	5.593															331		0
875	548	0	5.594															341		1
925	547	0	5.595															345		0
855	554	0	5.596															362		1
521	1041	0	5.598															367		1
641	305	0	5.602															372		1
515	773	1	5.603															411		1
261	745	1	5.613															415		1
877	545	0	5.62															420		1
411	1193	0	5.63															423		1
673	724	0	5.635															425		1
575	970	0	5.636															430		1
357	411	1	5.665															431		0
187	420	1	5.666															447		0
825	626	0	5.686															453		0
155	492	1	5.697															462		0
973	453	0	5.698															462		0
843	566	0	5.705															470		1
151	140	1	5.712															478		1
941	498	0	5.713															481		1
557	869	1	5.715															491		1
233	502	1	5.723															492		1
975	331	0	5.743															498		0
645	31	1	5.747															502		1
585	875	0	5.763															508		1
463	1091	0	5.776															511		0
217	425	1	5.786															516		1
381	210	1	5.792															519		0
497	1062	0	5.816															521		0
841	571	0	5.843															526		0
211	1580	0	5.852															534		1
571	984	0	5.859															537		0
651	367	1	5.861															544		0
817	583	0	5.863															544		1
867	587	0	5.869															545		0
881	526	0	5.891															547		0
871	511	0	5.895															548		0
313	345	0	5.902															554		0
283	478	1	5.905															562		0
561	1009	0	5.905															566		0
653	470	1	5.927															569		0
965	431	0	5.936															571		0
835	573	0	5.955															573		0
821	691	0	5.959															583		0
945	462	0	5.977															587		0
655	717	1	5.984															593		1
827	283	0	6.008															595		1
555	508	1	6.025															626		0
547	957	1	6.027															626		1
277	1030	0	6.029															650		1
981	447	0	6.061															668		1
325	544	1	6.063															691		0
567	169	1	6.067															711		1
977	164	0	6.075															715		0
125	41	1	6.135															717		1
141	195	1	6.142															724		0
421	1120	0	6.144															732		0
443	1211	0	6.15															745		1
157	1173	0	6.188															765		1
123	1101	1	6.198															771		1
435	264	1	6.203															773		1
523	362	1	6.205															820		0
451	372	1	6.208															846		1
643	257	0	6.219															851		1
615	519	0	6.264															869		1
961	48	1	6.28															875		0
271	274	1	6.286															903		0
365	595	1	6.322															912		0
375	846	1	6.324															957		1
163	1386	0	6.326															970		0
693	715	0	6.327															984		0
425	341	1	6.335															986		0
667	423	1	6.352															1001		1
133	711	1	6.374															1009		0
347	1333	0	6.399															1028		0
587	220	0	6.407															1030		0
531	1077	0	6.451															1041		0
235	295	1	6.472															1062		0
525	139	1	6.549															1077		0
251	1509	0	6.603															1091		0
565	912	0	6.605															1098		0
337	220	1	6.629															1101		1
477	1141	0	6.689															1108		0
511	1098	0	6.719															1120		0
255	851	1	6.783															1141		0
647	820	0	6.793															1173		0
367	295	1	6.808															1175		0
131	626	1	6.815															1193		0
513	91	1	6.856															1211		0
241	593	1	6.889															1240		0
455	430	1	6.991															1318		0
831	162	1	7.023															1333		0
915	569	0	7.049															1386		0
865	537	0	7.06															1496		0
165	765	1	7.1															1507		0
491	326	1	7.308															1509		0
127	1318	0	7.333															1535		0
483	771	1	7.365															1580		0
423	88	1	7.874
