# Supplementary material for: The CLEC3B inhibits cellular proliferation and metastasis of cholangiocarcinoma through Wnt/β-catenin pathway
Source: PeerJ. 2024 Nov 13;12:e18497. doi: 10.7717/peerj.18497 (PMC11568818; doi:10.7717/peerj.18497)
Supplement: Supplemental Information 6 [file peerj-12-18497-s006.zip › Raw data from survival analysis of eight genes of the C-type lectin family/CLEC2D.xlsx]

## Sheet: Sheet1
Table S1 Clinical information of the FU-iCCA cohort and the list of mutations and fusions. Related to Figure 1.																			低	高
Patient_ID	OS, overall survival (day)	OS_event	CLEC2D			645	31	1	3.717			961	48	1	5.821			31	1
853	48	0	1.854			125	41	1	4.457			423	88	1	7.027			41	1
195	1544	0	2.38			853	48	0	1.854			513	91	1	6.442			48	0
675	613	0	2.742			225	62	1	3.539			437	98	1	4.676			62	1
263	597	1	2.757			471	72	0	3.623			151	140	1	5.674			72	0
113	183	1	2.854			493	117	1	3.302			831	162	1	6.17			117	1
153	1625	1	2.868			953	123	1	3.535			977	164	0	4.657			123	1
663	793	0	2.884			525	139	1	4.015			567	169	1	4.67			139	1
433	245	0	2.928			591	181	1	4.089			221	187	1	5.728			181	1
515	773	1	2.951			113	183	1	2.854			243	189	1	5.972			183	1
135	775	0	2.983			535	184	1	3.348			141	195	1	4.937			184	1
517	1074	0	2.984			537	185	1	3.55			381	210	1	4.553			185	1
235	295	1	3.083			147	216	1	3.909			587	220	0	4.698			216	1
623	357	1	3.159			337	220	1	4.411			643	257	0	5.412			220	1
685	417	0	3.161			691	235	0	4.44			271	274	1	6.585			235	0
683	730	0	3.227			433	245	0	2.928			351	276	1	4.845			245	0
951	492	0	3.271			583	247	1	3.957			231	278	1	4.88			247	1
813	516	1	3.298			435	264	1	4.008			193	280	1	5.442			264	1
493	117	1	3.302			637	274	1	4.237			367	295	1	5.906			274	1
927	477	0	3.304			847	276	1	4.042			641	305	0	4.82			276	1
385	495	1	3.321			827	283	0	3.449			275	321	1	4.545			283	0
535	184	1	3.348			235	295	1	3.083			633	330	0	4.766			295	1
183	1609	0	3.351			491	326	1	4.075			975	331	0	5.154			326	1
485	1114	0	3.383			983	330	0	3.783			425	341	1	6.339			330	0
361	631	1	3.388			181	336	1	4.142			313	345	0	4.836			336	1
495	1036	1	3.395			453	349	1	4.461			523	362	1	5.225			349	1
681	523	1	3.398			623	357	1	3.159			651	367	1	5.129			357	1
845	415	1	3.423			995	379	0	4.438			451	372	1	4.602			379	0
827	283	0	3.449			845	415	1	3.423			281	383	1	4.718			415	1
981	447	0	3.497			685	417	0	3.161			923	393	1	5.46			417	0
953	123	1	3.535			187	420	1	3.84			993	400	0	4.633			420	1
225	62	1	3.539			987	427	0	3.682			963	401	0	4.749			427	0
537	185	1	3.55			965	431	0	4.504			357	411	1	5.071			431	0
267	1491	0	3.565			383	437	1	3.779			667	423	1	5.477			437	1
223	754	1	3.598			981	447	0	3.497			217	425	1	5.824			447	0
565	912	0	3.61			947	461	0	4.307			455	430	1	5.009			461	0
471	72	0	3.623			927	477	0	3.304			973	453	0	5.396			477	0
635	856	0	3.628			937	482	0	4.303			945	462	0	4.609			482	0
911	514	0	3.645			931	488	0	4.512			971	462	0	5.976			488	0
111	682	1	3.666			951	492	0	3.271			653	470	1	4.959			492	0
811	650	1	3.667			155	492	1	4.259			265	473	1	4.553			492	1
987	427	0	3.682			385	495	1	3.321			283	478	1	4.822			495	1
645	31	1	3.717			911	514	0	3.645			917	481	1	5.496			514	0
387	668	1	3.72			813	516	1	3.298			957	487	0	5.104			516	1
327	1393	0	3.725			681	523	1	3.398			461	491	1	5.23			523	1
553	718	0	3.752			861	544	0	4.053			941	498	0	6.861			544	0
383	437	1	3.779			855	554	0	4.314			285	499	0	5.544			554	0
983	330	0	3.783			921	561	0	3.823			233	502	1	5.496			561	0
167	1464	0	3.79			851	562	0	3.877			555	508	1	5.434			562	0
921	561	0	3.823			843	566	0	4.535			913	511	0	4.806			566	0
187	420	1	3.84			883	569	0	4.383			871	511	0	5.575			569	0
237	914	1	3.852			841	571	0	4.448			615	519	0	6.208			571	0
851	562	0	3.877			835	573	0	4.132			857	521	0	4.624			573	0
147	216	1	3.909			817	583	0	4.436			881	526	0	4.874			583	0
631	874	0	3.924			263	597	1	2.757			427	534	1	6.035			597	1
583	247	1	3.957			675	613	0	2.742			865	537	0	7.098			613	0
677	683	0	3.97			613	623	1	4.083			325	544	1	5.431			623	1
625	897	0	3.998			361	631	1	3.388			877	545	0	5.13			631	1
563	1001	1	3.999			823	637	0	4.341			925	547	0	5.292			637	0
435	264	1	4.008			811	650	1	3.667			875	548	0	4.596			650	1
525	139	1	4.015			387	668	1	3.72			915	569	0	5.862			668	1
335	1384	0	4.027			111	682	1	3.666			885	575	0	5.085			682	1
323	1383	0	4.035			677	683	0	3.97			867	587	0	4.574			683	0
847	276	1	4.042			821	691	0	4.187			241	593	1	7.159			691	0
543	1057	0	4.045			185	704	1	4.417			365	595	1	6.687			704	1
861	544	0	4.053			447	709	0	4.07			825	626	0	5.27			709	0
621	863	0	4.055			553	718	0	3.752			131	626	1	5.395			718	0
447	709	0	4.07			683	730	0	3.227			215	685	1	5.471			730	0
491	326	1	4.075			223	754	1	3.598			687	694	0	4.809			754	1
117	808	1	4.076			515	773	1	2.951			133	711	1	6.351			773	1
581	966	0	4.079			665	774	0	4.498			693	715	0	5.774			774	0
613	623	1	4.083			135	775	0	2.983			655	717	1	6.133			775	0
591	181	1	4.089			663	793	0	2.884			673	724	0	5.646			793	0
355	939	1	4.116			137	804	1	4.338			863	732	0	4.876			804	1
145	1292	0	4.126			117	808	1	4.076			175	735	1	4.551			808	1
835	573	0	4.132			611	816	0	4.149			261	745	1	4.748			816	0
181	336	1	4.142			617	834	0	4.149			311	758	1	4.791			834	0
611	816	0	4.149			635	856	0	3.628			165	765	1	5.001			856	0
617	834	0	4.149			621	863	0	4.055			661	768	0	4.887			863	0
121	1317	0	4.163			631	874	0	3.924			483	771	1	4.592			874	0
341	1112	0	4.165			625	897	0	3.998			657	806	0	4.623			897	0
115	1806	0	4.167			551	903	0	4.338			647	820	0	5.88			903	0
345	1360	0	4.183			565	912	0	3.61			375	846	1	6.315			912	0
245	1394	0	4.187			237	914	1	3.852			627	851	0	4.823			914	1
547	957	1	4.187			355	939	1	4.116			255	851	1	4.878			939	1
821	691	0	4.187			547	957	1	4.187			557	869	1	4.776			957	1
545	1038	0	4.188			581	966	0	4.079			585	875	0	5.013			966	0
317	1173	0	4.189			575	970	0	4.429			577	956	0	4.577			970	0
443	1211	0	4.195			573	986	0	4.212			571	984	0	4.959			986	0
191	1114	0	4.204			563	1001	1	3.999			561	1009	0	5.799			1001	1
573	986	0	4.212			475	1006	0	4.462			533	1028	0	5.256			1006	0
637	274	1	4.237			541	1035	0	4.488			277	1030	0	4.558			1035	0
155	492	1	4.259			495	1036	1	3.395			497	1062	0	5.219			1036	1
421	1120	0	4.278			545	1038	0	4.188			531	1077	0	6.693			1038	0
177	1129	1	4.288			521	1041	0	4.426			467	1089	0	4.852			1041	0
937	482	0	4.303			543	1057	0	4.045			463	1091	0	5.479			1057	0
947	461	0	4.307			517	1074	0	2.984			511	1098	0	6.15			1074	0
855	554	0	4.314			273	1104	0	4.387			123	1101	1	5.288			1104	0
415	1140	0	4.335			341	1112	0	4.165			253	1108	0	5.636			1112	0
137	804	1	4.338			485	1114	0	3.383			487	1112	0	5.007			1114	0
551	903	0	4.338			191	1114	0	4.204			477	1141	0	6.054			1114	0
823	637	0	4.341			421	1120	0	4.278			473	1142	0	4.674			1120	0
883	569	0	4.383			177	1129	1	4.288			197	1152	0	5.044			1129	1
273	1104	0	4.387			415	1140	0	4.335			157	1173	0	6.673			1140	0
337	220	1	4.411			317	1173	0	4.189			457	1175	0	4.793			1173	0
185	704	1	4.417			171	1185	0	4.44			445	1181	1	5.619			1185	0
521	1041	0	4.426			443	1211	0	4.195			413	1188	0	4.625			1211	0
575	970	0	4.429			363	1256	0	4.515			411	1193	0	4.885			1256	0
817	583	0	4.436			393	1269	0	4.54			395	1201	0	4.626			1269	0
995	379	0	4.438			145	1292	0	4.126			343	1240	0	4.917			1292	0
171	1185	0	4.44			121	1317	0	4.163			397	1251	0	4.808			1317	0
691	235	0	4.44			345	1360	0	4.183			331	1265	0	4.846			1360	0
841	571	0	4.448			323	1383	0	4.035			127	1318	0	5.893			1383	0
125	41	1	4.457			335	1384	0	4.027			347	1333	0	5.992			1384	0
453	349	1	4.461			327	1393	0	3.725			163	1386	0	6.277			1393	0
475	1006	0	4.462			245	1394	0	4.187			161	1496	0	6.6			1394	0
541	1035	0	4.488			167	1464	0	3.79			257	1499	0	4.701			1464	0
665	774	0	4.498			267	1491	0	3.565			247	1507	0	5.754			1491	0
965	431	0	4.504			195	1544	0	2.38			251	1509	0	7.072			1544	0
931	488	0	4.512			183	1609	0	3.351			213	1535	0	5.177			1609	0
363	1256	0	4.515			153	1625	1	2.868			211	1580	0	6.005			1625	1
843	566	0	4.535			115	1806	0	4.167			143	1590	1	5.041			1806	0
393	1269	0	4.54						低						高			48		1
275	321	1	4.545															88		1
175	735	1	4.551															91		1
265	473	1	4.553															98		1
381	210	1	4.553															140		1
277	1030	0	4.558															162		1
867	587	0	4.574															164		0
577	956	0	4.577															169		1
483	771	1	4.592															187		1
875	548	0	4.596															189		1
451	372	1	4.602															195		1
945	462	0	4.609															210		1
657	806	0	4.623															220		0
857	521	0	4.624															257		0
413	1188	0	4.625															274		1
395	1201	0	4.626															276		1
993	400	0	4.633															278		1
977	164	0	4.657															280		1
567	169	1	4.67															295		1
473	1142	0	4.674															305		0
437	98	1	4.676															321		1
587	220	0	4.698															330		0
257	1499	0	4.701															331		0
281	383	1	4.718															341		1
261	745	1	4.748															345		0
963	401	0	4.749															362		1
633	330	0	4.766															367		1
557	869	1	4.776															372		1
311	758	1	4.791															383		1
457	1175	0	4.793															393		1
913	511	0	4.806															400		0
397	1251	0	4.808															401		0
687	694	0	4.809															411		1
641	305	0	4.82															423		1
283	478	1	4.822															425		1
627	851	0	4.823															430		1
313	345	0	4.836															453		0
351	276	1	4.845															462		0
331	1265	0	4.846															462		0
467	1089	0	4.852															470		1
881	526	0	4.874															473		1
863	732	0	4.876															478		1
255	851	1	4.878															481		1
231	278	1	4.88															487		0
411	1193	0	4.885															491		1
661	768	0	4.887															498		0
343	1240	0	4.917															499		0
141	195	1	4.937															502		1
571	984	0	4.959															508		1
653	470	1	4.959															511		0
165	765	1	5.001															511		0
487	1112	0	5.007															519		0
455	430	1	5.009															521		0
585	875	0	5.013															526		0
143	1590	1	5.041															534		1
197	1152	0	5.044															537		0
357	411	1	5.071															544		1
885	575	0	5.085															545		0
957	487	0	5.104															547		0
651	367	1	5.129															548		0
877	545	0	5.13															569		0
975	331	0	5.154															575		0
213	1535	0	5.177															587		0
497	1062	0	5.219															593		1
523	362	1	5.225															595		1
461	491	1	5.23															626		0
533	1028	0	5.256															626		1
825	626	0	5.27															685		1
123	1101	1	5.288															694		0
925	547	0	5.292															711		1
131	626	1	5.395															715		0
973	453	0	5.396															717		1
643	257	0	5.412															724		0
325	544	1	5.431															732		0
555	508	1	5.434															735		1
193	280	1	5.442															745		1
923	393	1	5.46															758		1
215	685	1	5.471															765		1
667	423	1	5.477															768		0
463	1091	0	5.479															771		1
233	502	1	5.496															806		0
917	481	1	5.496															820		0
285	499	0	5.544															846		1
871	511	0	5.575															851		0
445	1181	1	5.619															851		1
253	1108	0	5.636															869		1
673	724	0	5.646															875		0
151	140	1	5.674															956		0
221	187	1	5.728															984		0
247	1507	0	5.754															1009		0
693	715	0	5.774															1028		0
561	1009	0	5.799															1030		0
961	48	1	5.821															1062		0
217	425	1	5.824															1077		0
915	569	0	5.862															1089		0
647	820	0	5.88															1091		0
127	1318	0	5.893															1098		0
367	295	1	5.906															1101		1
243	189	1	5.972															1108		0
971	462	0	5.976															1112		0
347	1333	0	5.992															1141		0
211	1580	0	6.005															1142		0
427	534	1	6.035															1152		0
477	1141	0	6.054															1173		0
655	717	1	6.133															1175		0
511	1098	0	6.15															1181		1
831	162	1	6.17															1188		0
615	519	0	6.208															1193		0
163	1386	0	6.277															1201		0
375	846	1	6.315															1240		0
425	341	1	6.339															1251		0
133	711	1	6.351															1265		0
513	91	1	6.442															1318		0
271	274	1	6.585															1333		0
161	1496	0	6.6															1386		0
157	1173	0	6.673															1496		0
365	595	1	6.687															1499		0
531	1077	0	6.693															1507		0
941	498	0	6.861															1509		0
423	88	1	7.027															1535		0
251	1509	0	7.072															1580		0
865	537	0	7.098															1590		1
241	593	1	7.159
