# Supplementary material for: The CLEC3B inhibits cellular proliferation and metastasis of cholangiocarcinoma through Wnt/β-catenin pathway
Source: PeerJ. 2024 Nov 13;12:e18497. doi: 10.7717/peerj.18497 (PMC11568818; doi:10.7717/peerj.18497)
Supplement: Supplemental Information 6 [file peerj-12-18497-s006.zip › Raw data from survival analysis of eight genes of the C-type lectin family/clec3b.xlsx]

## Sheet: Sheet1
Patient_ID	OS, overall survival (day)	OS_event	CLEC3B			id	os	os event	低表达			id	os	os event	高表达			合并	低	高
945	462	0	0.234			645	31	1	0.849			471	72	0	3.93			31	1
631	874	0	0.322			125	41	1	1.525			423	88	1	3.759			41	1
853	48	0	0.369			853	48	0	0.369			513	91	1	3.864			48	0
283	478	1	0.39			961	48	1	1.626			437	98	1	2.482			48	1
851	562	0	0.41			225	62	1	0.575			525	139	1	2.394			62	1
225	62	1	0.575			493	117	1	0.71			151	140	1	2.708			117	1
931	488	0	0.656			953	123	1	0.981			831	162	1	2.351			123	1
677	683	0	0.68			977	164	0	1.609			567	169	1	2.429			164	0
493	117	1	0.71			113	183	1	1.051			591	181	1	2.515			183	1
235	295	1	0.798			535	184	1	1.066			221	187	1	3.409			184	1
645	31	1	0.849			537	185	1	1.769			433	245	0	2.348			185	1
485	1114	0	0.854			243	189	1	1.941			643	257	0	4.39			189	1
647	820	0	0.869			141	195	1	1.11			637	274	1	2.407			195	1
515	773	1	0.875			381	210	1	1.007			231	278	1	2.675			210	1
487	1112	0	0.899			147	216	1	2.078			367	295	1	2.845			216	1
131	626	1	0.941			337	220	1	1.348			641	305	0	3.153			220	1
445	1181	1	0.968			587	220	0	2.258			633	330	0	2.66			220	0
953	123	1	0.981			691	235	0	1.137			975	331	0	2.69			235	0
577	956	0	0.995			583	247	1	1.685			313	345	0	3.953			247	1
381	210	1	1.007			435	264	1	1.887			623	357	1	2.87			264	1
281	383	1	1.045			271	274	1	1.978			523	362	1	2.824			274	1
113	183	1	1.051			847	276	1	1.274			651	367	1	2.588			276	1
653	470	1	1.059			351	276	1	2.273			993	400	0	2.369			276	1
535	184	1	1.066			193	280	1	2.015			845	415	1	2.559			280	1
555	508	1	1.073			827	283	0	1.342			667	423	1	2.371			283	0
325	544	1	1.079			235	295	1	0.798			217	425	1	3.271			295	1
141	195	1	1.11			275	321	1	1.2			987	427	0	2.422			321	1
691	235	0	1.137			491	326	1	1.373			965	431	0	3.12			326	1
563	1001	1	1.165			983	330	0	2.257			973	453	0	3.788			330	0
675	613	0	1.196			181	336	1	1.71			947	461	0	2.841			336	1
275	321	1	1.2			425	341	1	2.031			971	462	0	3.812			341	1
981	447	0	1.226			453	349	1	1.909			917	481	1	3.21			349	1
847	276	1	1.274			451	372	1	1.641			937	482	0	3.06			372	1
385	495	1	1.283			995	379	0	1.704			957	487	0	3.213			379	0
963	401	0	1.287			281	383	1	1.045			155	492	1	2.558			383	1
165	765	1	1.304			923	393	1	1.778			951	492	0	2.701			393	1
241	593	1	1.334			963	401	0	1.287			233	502	1	3.432			401	0
685	417	0	1.336			357	411	1	1.908			913	511	0	3.63			411	1
827	283	0	1.342			685	417	0	1.336			871	511	0	3.897			417	0
581	966	0	1.344			187	420	1	1.576			911	514	0	5.18			420	1
337	220	1	1.348			455	430	1	1.6			615	519	0	3.044			430	1
617	834	0	1.357			383	437	1	1.689			881	526	0	2.808			437	1
491	326	1	1.373			981	447	0	1.226			427	534	1	4.288			447	0
167	1464	0	1.413			945	462	0	0.234			865	537	0	4.295			462	0
255	851	1	1.427			653	470	1	1.059			861	544	0	4.126			470	1
621	863	0	1.44			265	473	1	1.735			877	545	0	2.947			473	1
285	499	0	1.446			927	477	0	1.574			925	547	0	2.923			477	0
125	41	1	1.525			283	478	1	0.39			875	548	0	2.436			478	1
245	1394	0	1.525			931	488	0	0.656			855	554	0	3.927			488	0
927	477	0	1.574			461	491	1	1.755			921	561	0	2.447			491	1
187	420	1	1.576			385	495	1	1.283			843	566	0	3.296			495	1
177	1129	1	1.593			941	498	0	1.72			835	573	0	3.806			498	0
343	1240	0	1.596			285	499	0	1.446			885	575	0	3.651			499	0
455	430	1	1.6			555	508	1	1.073			817	583	0	2.895			508	1
977	164	0	1.609			813	516	1	1.739			867	587	0	3.162			516	1
961	48	1	1.626			857	521	0	2.277			365	595	1	4.305			521	0
451	372	1	1.641			681	523	1	1.658			825	626	0	4.255			523	1
183	1609	0	1.652			325	544	1	1.079			361	631	1	2.392			544	1
681	523	1	1.658			851	562	0	0.41			823	637	0	2.446			562	0
483	771	1	1.662			915	569	0	1.798			111	682	1	2.723			569	0
263	597	1	1.675			883	569	0	1.864			687	694	0	4.237			569	0
411	1193	0	1.684			841	571	0	2.212			185	704	1	2.606			571	0
583	247	1	1.685			241	593	1	1.334			447	709	0	2.451			593	1
383	437	1	1.689			263	597	1	1.675			133	711	1	2.777			597	1
995	379	0	1.704			675	613	0	1.196			693	715	0	4.505			613	0
181	336	1	1.71			613	623	1	1.888			673	724	0	3.113			623	1
941	498	0	1.72			131	626	1	0.941			311	758	1	3.578			626	1
265	473	1	1.735			811	650	1	1.964			661	768	0	2.435			650	1
813	516	1	1.739			387	668	1	1.917			665	774	0	3.196			668	1
153	1625	1	1.742			677	683	0	0.68			663	793	0	2.435			683	0
627	851	0	1.745			215	685	1	1.78			137	804	1	2.826			685	1
655	717	1	1.745			821	691	0	1.956			657	806	0	2.787			691	0
223	754	1	1.75			655	717	1	1.745			117	808	1	3.687			717	1
461	491	1	1.755			553	718	0	2.023			611	816	0	2.336			718	0
473	1142	0	1.76			683	730	0	2.232			375	846	1	3.944			730	0
317	1173	0	1.762			863	732	0	2.039			557	869	1	4.181			732	0
335	1384	0	1.762			175	735	1	1.893			625	897	0	3.379			735	1
537	185	1	1.769			261	745	1	2.171			551	903	0	2.808			745	1
923	393	1	1.778			223	754	1	1.75			355	939	1	2.678			754	1
215	685	1	1.78			165	765	1	1.304			575	970	0	2.549			765	1
277	1030	0	1.781			483	771	1	1.662			573	986	0	3.08			771	1
915	569	0	1.798			515	773	1	0.875			475	1006	0	2.406			773	1
517	1074	0	1.8			135	775	0	1.955			561	1009	0	3.09			775	0
341	1112	0	1.819			647	820	0	0.869			533	1028	0	3.586			820	0
565	912	0	1.845			617	834	0	1.357			541	1035	0	3.12			834	0
883	569	0	1.864			255	851	1	1.427			545	1038	0	3.393			851	1
323	1383	0	1.876			627	851	0	1.745			543	1057	0	3.751			851	0
435	264	1	1.887			635	856	0	2.321			497	1062	0	3.97			856	0
613	623	1	1.888			621	863	0	1.44			531	1077	0	3.336			863	0
175	735	1	1.893			631	874	0	0.322			467	1089	0	3.542			874	0
191	1114	0	1.901			585	875	0	1.939			463	1091	0	4.267			875	0
357	411	1	1.908			565	912	0	1.845			511	1098	0	3.741			912	0
453	349	1	1.909			237	914	1	1.97			123	1101	1	2.637			914	1
387	668	1	1.917			577	956	0	0.995			273	1104	0	3.084			956	0
585	875	0	1.939			547	957	1	2.049			253	1108	0	4.618			957	1
243	189	1	1.941			581	966	0	1.344			415	1140	0	3.138			966	0
135	775	0	1.955			571	984	0	2.186			477	1141	0	5.036			984	0
821	691	0	1.956			563	1001	1	1.165			157	1173	0	4.1			1001	1
197	1152	0	1.959			277	1030	0	1.781			457	1175	0	3.032			1030	0
811	650	1	1.964			495	1036	1	2.151			171	1185	0	2.537			1036	1
237	914	1	1.97			521	1041	0	2.129			413	1188	0	2.565			1041	0
271	274	1	1.978			517	1074	0	1.8			395	1201	0	3.478			1074	0
193	280	1	2.015			487	1112	0	0.899			443	1211	0	2.601			1112	0
553	718	0	2.023			341	1112	0	1.819			397	1251	0	3.453			1112	0
425	341	1	2.031			485	1114	0	0.854			363	1256	0	3.389			1114	0
863	732	0	2.039			191	1114	0	1.901			331	1265	0	3.808			1114	0
547	957	1	2.049			421	1120	0	2.3			145	1292	0	3.994			1120	0
147	216	1	2.078			177	1129	1	1.593			121	1317	0	3.788			1129	1
393	1269	0	2.104			473	1142	0	1.76			127	1318	0	3.227			1142	0
521	1041	0	2.129			197	1152	0	1.959			347	1333	0	4.257			1152	0
495	1036	1	2.151			317	1173	0	1.762			345	1360	0	2.674			1173	0
261	745	1	2.171			445	1181	1	0.968			163	1386	0	5.305			1181	1
571	984	0	2.186			411	1193	0	1.684			327	1393	0	3.137			1193	0
841	571	0	2.212			343	1240	0	1.596			267	1491	0	2.961			1240	0
683	730	0	2.232			393	1269	0	2.104			257	1499	0	3.168			1269	0
983	330	0	2.257			323	1383	0	1.876			247	1507	0	3.8			1383	0
587	220	0	2.258			335	1384	0	1.762			251	1509	0	5.254			1384	0
351	276	1	2.273			245	1394	0	1.525			213	1535	0	3.128			1394	0
857	521	0	2.277			167	1464	0	1.413			195	1544	0	2.411			1464	0
421	1120	0	2.3			161	1496	0	2.327			211	1580	0	4.022			1496	0
635	856	0	2.321			183	1609	0	1.652			143	1590	1	2.408			1609	0
161	1496	0	2.327			153	1625	1	1.742			115	1806	0	2.87			1625	1
611	816	0	2.336															72		0
433	245	0	2.348															88		1
831	162	1	2.351															91		1
993	400	0	2.369															98		1
667	423	1	2.371															139		1
361	631	1	2.392															140		1
525	139	1	2.394															162		1
475	1006	0	2.406															169		1
637	274	1	2.407															181		1
143	1590	1	2.408															187		1
195	1544	0	2.411															245		0
987	427	0	2.422															257		0
567	169	1	2.429															274		1
661	768	0	2.435															278		1
663	793	0	2.435															295		1
875	548	0	2.436															305		0
823	637	0	2.446															330		0
921	561	0	2.447															331		0
447	709	0	2.451															345		0
437	98	1	2.482															357		1
591	181	1	2.515															362		1
171	1185	0	2.537															367		1
575	970	0	2.549															400		0
155	492	1	2.558															415		1
845	415	1	2.559															423		1
413	1188	0	2.565															425		1
651	367	1	2.588															427		0
443	1211	0	2.601															431		0
185	704	1	2.606															453		0
123	1101	1	2.637															461		0
633	330	0	2.66															462		0
345	1360	0	2.674															481		1
231	278	1	2.675															482		0
355	939	1	2.678															487		0
975	331	0	2.69															492		1
951	492	0	2.701															492		0
151	140	1	2.708															502		1
111	682	1	2.723															511		0
133	711	1	2.777															511		0
657	806	0	2.787															514		0
551	903	0	2.808															519		0
881	526	0	2.808															526		0
523	362	1	2.824															534		1
137	804	1	2.826															537		0
947	461	0	2.841															544		0
367	295	1	2.845															545		0
115	1806	0	2.87															547		0
623	357	1	2.87															548		0
817	583	0	2.895															554		0
925	547	0	2.923															561		0
877	545	0	2.947															566		0
267	1491	0	2.961															573		0
457	1175	0	3.032															575		0
615	519	0	3.044															583		0
937	482	0	3.06															587		0
573	986	0	3.08															595		1
273	1104	0	3.084															626		0
561	1009	0	3.09															631		1
673	724	0	3.113															637		0
541	1035	0	3.12															682		1
965	431	0	3.12															694		0
213	1535	0	3.128															704		1
327	1393	0	3.137															709		0
415	1140	0	3.138															711		1
641	305	0	3.153															715		0
867	587	0	3.162															724		0
257	1499	0	3.168															758		1
665	774	0	3.196															768		0
917	481	1	3.21															774		0
957	487	0	3.213															793		0
127	1318	0	3.227															804		1
217	425	1	3.271															806		0
843	566	0	3.296															808		1
531	1077	0	3.336															816		0
625	897	0	3.379															846		1
363	1256	0	3.389															869		1
545	1038	0	3.393															897		0
221	187	1	3.409															903		0
233	502	1	3.432															939		1
397	1251	0	3.453															970		0
395	1201	0	3.478															986		0
467	1089	0	3.542															1006		0
311	758	1	3.578															1009		0
533	1028	0	3.586															1028		0
913	511	0	3.63															1035		0
885	575	0	3.651															1038		0
117	808	1	3.687															1057		0
511	1098	0	3.741															1062		0
543	1057	0	3.751															1077		0
423	88	1	3.759															1089		0
121	1317	0	3.788															1091		0
973	453	0	3.788															1098		0
247	1507	0	3.8															1101		1
835	573	0	3.806															1104		0
331	1265	0	3.808															1108		0
971	462	0	3.812															1140		0
513	91	1	3.864															1141		0
871	511	0	3.897															1173		0
855	554	0	3.927															1175		0
471	72	0	3.93															1185		0
375	846	1	3.944															1188		0
313	345	0	3.953															1201		0
497	1062	0	3.97															1211		0
145	1292	0	3.994															1251		0
211	1580	0	4.022															1256		0
157	1173	0	4.1															1265		0
861	544	0	4.126															1292		0
557	869	1	4.181															1317		0
687	694	0	4.237															1318		0
825	626	0	4.255															1333		0
347	1333	0	4.257															1360		0
463	1091	0	4.267															1386		0
427	534	1	4.288															1393		0
865	537	0	4.295															1491		0
365	595	1	4.305															1499		0
643	257	0	4.39															1507		0
693	715	0	4.505															1509		0
253	1108	0	4.618															1535		0
477	1141	0	5.036															1544		0
911	514	0	5.18															1580		0
251	1509	0	5.254															1590		1
163	1386	0	5.305															1806		0
