# Supplementary material for: The CLEC3B inhibits cellular proliferation and metastasis of cholangiocarcinoma through Wnt/β-catenin pathway
Source: PeerJ. 2024 Nov 13;12:e18497. doi: 10.7717/peerj.18497 (PMC11568818; doi:10.7717/peerj.18497)
Supplement: Supplemental Information 6 [file peerj-12-18497-s006.zip › Raw data from survival analysis of eight genes of the C-type lectin family/clec4g.xlsx]

## Sheet: Sheet1
Patient_ID	OS, overall survival (day)	OS_event	CLEC4G			Patient_ID	OS, overall survival (day)	OS_event	低			Patient_ID	OS, overall survival (day)	OS_event	高				低	高
113	183	1	0			645	31	1	0			125	41	1	0.45			31	1
121	1317	0	0			853	48	0	0			471	72	0	0.417			48	0
141	195	1	0			961	48	1	0.167			423	88	1	3.722			48	1
153	1625	1	0			225	62	1	0.158			513	91	1	2.251			62	1
171	1185	0	0			437	98	1	0			525	139	1	0.438			98	1
185	704	1	0			493	117	1	0.036			151	140	1	3.339			117	1
187	420	1	0			953	123	1	0			591	181	1	1.752			123	1
237	914	1	0			831	162	1	0.104			535	184	1	0.736			162	1
245	1394	0	0			977	164	0	0.105			537	185	1	0.685			164	0
265	473	1	0			567	169	1	0			221	187	1	4.186			169	1
277	1030	0	0			113	183	1	0			243	189	1	1.089			183	1
341	1112	0	0			141	195	1	0			381	210	1	0.426			195	1
393	1269	0	0			147	216	1	0.036			337	220	1	0.57			216	1
437	98	1	0			691	235	0	0.039			587	220	0	2.55			235	0
443	1211	0	0			433	245	0	0.03			643	257	0	2.655			245	0
445	1181	1	0			583	247	1	0.107			435	264	1	0.638			247	1
563	1001	1	0			847	276	1	0.088			271	274	1	1.374			276	1
567	169	1	0			351	276	1	0.148			637	274	1	1.79			276	1
577	956	0	0			231	278	1	0.039			193	280	1	0.795			278	1
645	31	1	0			235	295	1	0.076			827	283	0	0.296			295	1
653	470	1	0			367	295	1	0.188			983	330	0	2.22			295	1
661	768	0	0			641	305	0	0.035			181	336	1	1.309			305	0
663	793	0	0			275	321	1	0.204			453	349	1	2.448			321	1
685	417	0	0			491	326	1	0.03			623	357	1	0.809			326	1
853	48	0	0			633	330	0	0.148			523	362	1	2.108			330	0
877	545	0	0			975	331	0	0.201			651	367	1	0.628			331	0
881	526	0	0			425	341	1	0.162			995	379	0	0.298			341	1
883	569	0	0			313	345	0	0.066			963	401	0	0.695			345	0
923	393	1	0			451	372	1	0.123			357	411	1	0.336			372	1
925	547	0	0			281	383	1	0.032			845	415	1	0.569			383	1
953	123	1	0			923	393	1	0			667	423	1	0.835			393	1
957	487	0	0			993	400	0	0.251			987	427	0	1.16			400	0
981	447	0	0			685	417	0	0			965	431	0	3.073			417	0
515	773	1	0.029			187	420	1	0			383	437	1	1.796			420	1
433	245	0	0.03			217	425	1	0.151			973	453	0	3.215			425	1
491	326	1	0.03			455	430	1	0.068			945	462	0	0.311			430	1
545	1038	0	0.031			981	447	0	0			971	462	0	3.827			447	0
281	383	1	0.032			947	461	0	0.105			917	481	1	2.793			461	0
641	305	0	0.035			653	470	1	0			461	491	1	0.281			470	1
147	216	1	0.036			265	473	1	0			951	492	0	0.714			473	1
493	117	1	0.036			927	477	0	0.103			155	492	1	3.553			477	0
821	691	0	0.037			283	478	1	0.123			385	495	1	0.285			478	1
421	1120	0	0.038			937	482	0	0.074			941	498	0	0.753			482	0
911	514	0	0.038			957	487	0	0			233	502	1	1.404			487	0
231	278	1	0.039			931	488	0	0.045			555	508	1	0.914			488	0
691	235	0	0.039			285	499	0	0.078			857	521	0	2.304			499	0
273	1104	0	0.041			913	511	0	0.127			427	534	1	3.877			511	0
611	816	0	0.041			871	511	0	0.144			865	537	0	0.322			511	0
635	856	0	0.041			911	514	0	0.038			325	544	1	1.263			514	0
931	488	0	0.045			813	516	1	0.071			861	544	0	5.543			516	1
161	1496	0	0.049			615	519	0	0.182			921	561	0	1.155			519	0
495	1036	1	0.054			681	523	1	0.14			915	569	0	0.519			523	1
213	1535	0	0.057			881	526	0	0			841	571	0	0.437			526	0
625	897	0	0.061			877	545	0	0			835	573	0	0.4			545	0
313	345	0	0.066			925	547	0	0			885	575	0	4.165			547	0
455	430	1	0.068			875	548	0	0.176			867	587	0	0.297			548	0
197	1152	0	0.071			855	554	0	0.102			263	597	1	1.574			554	0
813	516	1	0.071			851	562	0	0.086			613	623	1	0.284			562	0
687	694	0	0.073			843	566	0	0.195			131	626	1	1.269			566	0
937	482	0	0.074			883	569	0	0			823	637	0	0.907			569	0
235	295	1	0.076			817	583	0	0.125			811	650	1	0.666			583	0
285	499	0	0.078			241	593	1	0.119			447	709	0	3.115			593	1
473	1142	0	0.078			365	595	1	0.124			133	711	1	0.325			595	1
851	562	0	0.086			675	613	0	0.123			693	715	0	0.321			613	0
847	276	1	0.088			825	626	0	0.205			553	718	0	2.138			626	0
573	986	0	0.091			361	631	1	0.228			673	724	0	1.467			631	1
375	846	1	0.094			387	668	1	0.102			683	730	0	0.894			668	1
677	683	0	0.094			111	682	1	0.253			863	732	0	2.931			682	1
565	912	0	0.096			677	683	0	0.094			175	735	1	0.958			683	0
561	1009	0	0.1			215	685	1	0.156			223	754	1	0.617			685	1
621	863	0	0.1			821	691	0	0.037			311	758	1	1.479			691	0
467	1089	0	0.101			687	694	0	0.073			483	771	1	0.6			694	0
547	957	1	0.101			185	704	1	0			137	804	1	1.646			704	1
387	668	1	0.102			655	717	1	0.251			657	806	0	0.624			717	1
855	554	0	0.102			261	745	1	0.215			117	808	1	1.97			745	1
927	477	0	0.103			165	765	1	0.213			647	820	0	0.635			765	1
831	162	1	0.104			661	768	0	0			617	834	0	0.665			768	0
947	461	0	0.105			515	773	1	0.029			627	851	0	0.312			773	1
977	164	0	0.105			665	774	0	0.25			255	851	1	0.884			774	0
583	247	1	0.107			135	775	0	0.149			557	869	1	4.255			775	0
345	1360	0	0.11			663	793	0	0			585	875	0	0.699			793	0
241	593	1	0.119			611	816	0	0.041			355	939	1	0.405			816	0
283	478	1	0.123			375	846	1	0.094			581	966	0	0.589			846	1
451	372	1	0.123			635	856	0	0.041			575	970	0	2.273			856	0
675	613	0	0.123			621	863	0	0.1			571	984	0	0.509			863	0
157	1173	0	0.124			631	874	0	0.127			475	1006	0	1.078			874	0
365	595	1	0.124			625	897	0	0.061			541	1035	0	3.37			897	0
817	583	0	0.125			551	903	0	0.144			521	1041	0	0.662			903	0
631	874	0	0.127			565	912	0	0.096			543	1057	0	1.443			912	0
913	511	0	0.127			237	914	1	0			497	1062	0	4.269			914	1
191	1114	0	0.134			577	956	0	0			517	1074	0	0.976			956	0
681	523	1	0.14			547	957	1	0.101			531	1077	0	0.434			957	1
145	1292	0	0.142			573	986	0	0.091			463	1091	0	4.942			986	0
551	903	0	0.144			563	1001	1	0			511	1098	0	0.289			1001	1
871	511	0	0.144			561	1009	0	0.1			123	1101	1	3.577			1009	0
351	276	1	0.148			533	1028	0	0.25			253	1108	0	0.323			1028	0
633	330	0	0.148			277	1030	0	0			487	1112	0	0.538			1030	0
135	775	0	0.149			495	1036	1	0.054			177	1129	1	0.971			1036	1
217	425	1	0.151			545	1038	0	0.031			415	1140	0	0.343			1038	0
363	1256	0	0.151			467	1089	0	0.101			477	1141	0	0.412			1089	0
215	685	1	0.156			273	1104	0	0.041			317	1173	0	1.181			1104	0
485	1114	0	0.156			341	1112	0	0			413	1188	0	0.742			1112	0
225	62	1	0.158			191	1114	0	0.134			411	1193	0	0.363			1114	0
425	341	1	0.162			485	1114	0	0.156			395	1201	0	0.286			1114	0
961	48	1	0.167			421	1120	0	0.038			343	1240	0	0.488			1120	0
875	548	0	0.176			473	1142	0	0.078			397	1251	0	4.191			1142	0
615	519	0	0.182			197	1152	0	0.071			331	1265	0	4.607			1152	0
367	295	1	0.188			157	1173	0	0.124			127	1318	0	2.281			1173	0
843	566	0	0.195			457	1175	0	0.209			347	1333	0	0.736			1175	0
975	331	0	0.201			445	1181	1	0			323	1383	0	0.658			1181	1
275	321	1	0.204			171	1185	0	0			335	1384	0	0.269			1185	0
825	626	0	0.205			443	1211	0	0			163	1386	0	4.452			1211	0
183	1609	0	0.208			363	1256	0	0.151			327	1393	0	2.245			1256	0
457	1175	0	0.209			393	1269	0	0			167	1464	0	0.914			1269	0
165	765	1	0.213			145	1292	0	0.142			267	1491	0	0.306			1292	0
261	745	1	0.215			121	1317	0	0			257	1499	0	0.925			1317	0
361	631	1	0.228			345	1360	0	0.11			247	1507	0	0.329			1360	0
533	1028	0	0.25			245	1394	0	0			251	1509	0	1.654			1394	0
665	774	0	0.25			161	1496	0	0.049			195	1544	0	2.012			1496	0
655	717	1	0.251			213	1535	0	0.057			211	1580	0	4.215			1535	0
993	400	0	0.251			183	1609	0	0.208			143	1590	1	0.561			1609	0
111	682	1	0.253			153	1625	1	0			115	1806	0	1.391			1625	1
335	1384	0	0.269															41		1
461	491	1	0.281															72		0
613	623	1	0.284															88		1
385	495	1	0.285															91		1
395	1201	0	0.286															139		1
511	1098	0	0.289															140		1
827	283	0	0.296															181		1
867	587	0	0.297															184		1
995	379	0	0.298															185		1
267	1491	0	0.306															187		1
945	462	0	0.311															189		1
627	851	0	0.312															210		1
693	715	0	0.321															220		1
865	537	0	0.322															220		0
253	1108	0	0.323															257		0
133	711	1	0.325															264		1
247	1507	0	0.329															274		1
357	411	1	0.336															274		1
415	1140	0	0.343															280		1
411	1193	0	0.363															283		0
835	573	0	0.4															330		0
355	939	1	0.405															336		1
477	1141	0	0.412															349		1
471	72	0	0.417															357		1
381	210	1	0.426															362		1
531	1077	0	0.434															367		1
841	571	0	0.437															379		0
525	139	1	0.438															401		0
125	41	1	0.45															411		1
343	1240	0	0.488															415		1
571	984	0	0.509															423		1
915	569	0	0.519															427		0
487	1112	0	0.538															431		0
143	1590	1	0.561															437		1
845	415	1	0.569															453		0
337	220	1	0.57															462		0
581	966	0	0.589															462		0
483	771	1	0.6															481		1
223	754	1	0.617															491		1
657	806	0	0.624															492		0
651	367	1	0.628															492		1
647	820	0	0.635															495		1
435	264	1	0.638															498		0
323	1383	0	0.658															502		1
521	1041	0	0.662															508		1
617	834	0	0.665															521		0
811	650	1	0.666															534		1
537	185	1	0.685															537		0
963	401	0	0.695															544		1
585	875	0	0.699															544		0
951	492	0	0.714															561		0
347	1333	0	0.736															569		0
535	184	1	0.736															571		0
413	1188	0	0.742															573		0
941	498	0	0.753															575		0
193	280	1	0.795															587		0
623	357	1	0.809															597		1
667	423	1	0.835															623		1
255	851	1	0.884															626		1
683	730	0	0.894															637		0
823	637	0	0.907															650		1
167	1464	0	0.914															709		0
555	508	1	0.914															711		1
257	1499	0	0.925															715		0
175	735	1	0.958															718		0
177	1129	1	0.971															724		0
517	1074	0	0.976															730		0
475	1006	0	1.078															732		0
243	189	1	1.089															735		1
921	561	0	1.155															754		1
987	427	0	1.16															758		1
317	1173	0	1.181															771		1
325	544	1	1.263															804		1
131	626	1	1.269															806		0
181	336	1	1.309															808		1
271	274	1	1.374															820		0
115	1806	0	1.391															834		0
233	502	1	1.404															851		0
543	1057	0	1.443															851		1
673	724	0	1.467															869		1
311	758	1	1.479															875		0
263	597	1	1.574															939		1
137	804	1	1.646															966		0
251	1509	0	1.654															970		0
591	181	1	1.752															984		0
637	274	1	1.79															1006		0
383	437	1	1.796															1035		0
117	808	1	1.97															1041		0
195	1544	0	2.012															1057		0
523	362	1	2.108															1062		0
553	718	0	2.138															1074		0
983	330	0	2.22															1077		0
327	1393	0	2.245															1091		0
513	91	1	2.251															1098		0
575	970	0	2.273															1101		1
127	1318	0	2.281															1108		0
857	521	0	2.304															1112		0
453	349	1	2.448															1129		1
587	220	0	2.55															1140		0
643	257	0	2.655															1141		0
917	481	1	2.793															1173		0
863	732	0	2.931															1188		0
965	431	0	3.073															1193		0
447	709	0	3.115															1201		0
973	453	0	3.215															1240		0
151	140	1	3.339															1251		0
541	1035	0	3.37															1265		0
155	492	1	3.553															1318		0
123	1101	1	3.577															1333		0
423	88	1	3.722															1383		0
971	462	0	3.827															1384		0
427	534	1	3.877															1386		0
885	575	0	4.165															1393		0
221	187	1	4.186															1464		0
397	1251	0	4.191															1491		0
211	1580	0	4.215															1499		0
557	869	1	4.255															1507		0
497	1062	0	4.269															1509		0
163	1386	0	4.452															1544		0
331	1265	0	4.607															1580		0
463	1091	0	4.942															1590		1
861	544	0	5.543															1806		0
