# Supplementary material for: The CLEC3B inhibits cellular proliferation and metastasis of cholangiocarcinoma through Wnt/β-catenin pathway
Source: PeerJ. 2024 Nov 13;12:e18497. doi: 10.7717/peerj.18497 (PMC11568818; doi:10.7717/peerj.18497)
Supplement: Supplemental Information 6 [file peerj-12-18497-s006.zip › Raw data from survival analysis of eight genes of the C-type lectin family/CLEC7A.xlsx]

## Sheet: Sheet1
Table S1 Clinical information of the FU-iCCA cohort and the list of mutations and fusions. Related to Figure 1.
Patient_ID	OS, overall survival (day)	OS_event	CLEC7A																	低	高
677	683	0	1.33			853	48	0	1.768				645	31	1	4.205			48	0
195	1544	0	1.696			225	62	1	2.572				125	41	1	5.806			62	1
853	48	0	1.768			471	72	0	2.381				961	48	1	4.769			72	0
153	1625	1	1.912			437	98	1	3.367				423	88	1	6.684			98	1
113	183	1	2.044			493	117	1	2.13				513	91	1	5.284			117	1
517	1074	0	2.093			953	123	1	2.466				525	139	1	4.68			123	1
537	185	1	2.123			591	181	1	3.738				151	140	1	4.343			181	1
493	117	1	2.13			113	183	1	2.044				831	162	1	5.838			183	1
681	523	1	2.177			535	184	1	2.539				977	164	0	5.245			184	1
433	245	0	2.217			537	185	1	2.123				567	169	1	4.062			185	1
663	793	0	2.235			141	195	1	3.894				221	187	1	4.204			195	1
983	330	0	2.238			147	216	1	2.786				243	189	1	5.226			216	1
963	401	0	2.334			691	235	0	3.621				381	210	1	4.078			235	0
471	72	0	2.381			433	245	0	2.217				337	220	1	4.489			245	0
927	477	0	2.41			583	247	1	3.344				587	220	0	4.8			247	1
675	613	0	2.444			637	274	1	3.709				643	257	0	4.642			274	1
953	123	1	2.466			351	276	1	3.137				435	264	1	4.588			276	1
535	184	1	2.539			847	276	1	4.017				271	274	1	4.681			276	1
263	597	1	2.559			231	278	1	3.894				193	280	1	4.314			278	1
167	1464	0	2.565			275	321	1	3.99				827	283	0	4.258			321	1
225	62	1	2.572			983	330	0	2.238				235	295	1	5.209			330	0
665	774	0	2.614			633	330	0	3.666				367	295	1	5.446			330	0
951	492	0	2.626			975	331	0	3.985				641	305	0	4.266			331	0
683	730	0	2.638			181	336	1	3.597				491	326	1	4.226			336	1
631	874	0	2.758			623	357	1	3.278				425	341	1	4.474			357	1
147	216	1	2.786			523	362	1	3.716				313	345	0	4.735			362	1
223	754	1	2.788			281	383	1	3.501				453	349	1	4.461			383	1
823	637	0	2.798			923	393	1	3.174				651	367	1	4.752			393	1
685	417	0	2.854			963	401	0	2.334				451	372	1	4.598			401	0
485	1114	0	2.867			845	415	1	3.395				995	379	0	4.567			415	1
121	1317	0	2.92			685	417	0	2.854				993	400	0	5.086			417	0
551	903	0	2.984			187	420	1	3.795				357	411	1	4.835			420	1
843	566	0	3.011			383	437	1	3.449				667	423	1	4.416			437	1
931	488	0	3.03			945	462	0	3.716				217	425	1	5.022			462	0
175	735	1	3.032			265	473	1	3.369				987	427	0	4.087			473	1
495	1036	1	3.038			927	477	0	2.41				455	430	1	5.644			477	0
361	631	1	3.061			937	482	0	3.435				965	431	0	4.197			482	0
145	1292	0	3.071			957	487	0	3.946				981	447	0	4.678			487	0
183	1609	0	3.075			931	488	0	3.03				973	453	0	4.606			488	0
137	804	1	3.087			951	492	0	2.626				947	461	0	4.235			492	0
351	276	1	3.137			385	495	1	3.347				971	462	0	4.139			495	1
135	775	0	3.171			913	511	0	3.813				653	470	1	4.453			511	0
923	393	1	3.174			871	511	0	3.897				283	478	1	4.3			511	0
921	561	0	3.193			911	514	0	3.785				917	481	1	4.471			514	0
345	1360	0	3.215			813	516	1	3.817				461	491	1	4.518			516	1
861	544	0	3.219			857	521	0	3.925				155	492	1	4.558			521	0
565	912	0	3.239			681	523	1	2.177				941	498	0	4.427			523	1
611	816	0	3.243			861	544	0	3.219				285	499	0	5.319			544	0
185	704	1	3.274			875	548	0	3.913				233	502	1	4.706			548	0
623	357	1	3.278			921	561	0	3.193				555	508	1	4.591			561	0
115	1806	0	3.28			843	566	0	3.011				615	519	0	4.6			566	0
883	569	0	3.291			883	569	0	3.291				881	526	0	6.553			569	0
583	247	1	3.344			885	575	0	3.829				427	534	1	4.554			575	0
385	495	1	3.347			263	597	1	2.559				865	537	0	4.429			597	1
437	98	1	3.367			675	613	0	2.444				325	544	1	5.169			613	0
265	473	1	3.369			613	623	1	3.665				877	545	0	4.458			623	1
335	1384	0	3.382			361	631	1	3.061				925	547	0	4.309			631	1
543	1057	0	3.394			823	637	0	2.798				855	554	0	4.513			637	0
845	415	1	3.395			811	650	1	3.707				851	562	0	4.403			650	1
143	1590	1	3.402			387	668	1	3.474				915	569	0	6.303			668	1
937	482	0	3.435			677	683	0	1.33				841	571	0	4.084			683	0
383	437	1	3.449			215	685	1	3.59				835	573	0	4.351			685	1
317	1173	0	3.462			687	694	0	3.817				817	583	0	4.293			694	0
387	668	1	3.474			185	704	1	3.274				867	587	0	4.724			704	1
413	1188	0	3.482			447	709	0	3.638				241	593	1	5.559			709	0
281	383	1	3.501			553	718	0	3.816				365	595	1	4.48			718	0
191	1114	0	3.516			683	730	0	2.638				825	626	0	4.143			730	0
521	1041	0	3.568			175	735	1	3.032				131	626	1	5.571			735	1
475	1006	0	3.58			223	754	1	2.788				111	682	1	4.319			754	1
625	897	0	3.586			311	758	1	3.823				821	691	0	4.772			758	1
215	685	1	3.59			665	774	0	2.614				133	711	1	4.56			774	0
181	336	1	3.597			135	775	0	3.171				693	715	0	4.354			775	0
161	1496	0	3.6			663	793	0	2.235				655	717	1	4.789			793	0
117	808	1	3.603			137	804	1	3.087				673	724	0	4.376			804	1
253	1108	0	3.616			657	806	0	3.996				863	732	0	4.508			806	0
691	235	0	3.621			117	808	1	3.603				261	745	1	4.591			808	1
327	1393	0	3.627			611	816	0	3.243				165	765	1	4.325			816	0
635	856	0	3.629			635	856	0	3.629				661	768	0	4.694			856	0
447	709	0	3.638			621	863	0	3.653				483	771	1	4.98			863	0
621	863	0	3.653			631	874	0	2.758				515	773	1	4.459			874	0
613	623	1	3.665			625	897	0	3.586				647	820	0	5.943			897	0
633	330	0	3.666			551	903	0	2.984				617	834	0	4.584			903	0
563	1001	1	3.69			565	912	0	3.239				375	846	1	4.715			912	0
811	650	1	3.707			237	914	1	3.746				255	851	1	4.24			914	1
637	274	1	3.709			355	939	1	3.76				627	851	0	5.993			939	1
523	362	1	3.716			577	956	0	3.769				557	869	1	4.181			956	0
945	462	0	3.716			571	984	0	4.038				585	875	0	4.436			984	0
363	1256	0	3.737			573	986	0	3.797				547	957	1	5.064			986	0
591	181	1	3.738			563	1001	1	3.69				581	966	0	4.04			1001	1
541	1035	0	3.743			475	1006	0	3.58				575	970	0	5.113			1006	0
237	914	1	3.746			541	1035	0	3.743				561	1009	0	5.13			1035	0
355	939	1	3.76			495	1036	1	3.038				533	1028	0	4.533			1036	1
577	956	0	3.769			545	1038	0	3.881				277	1030	0	4.077			1038	0
911	514	0	3.785			521	1041	0	3.568				531	1077	0	4.431			1041	0
497	1062	0	3.794			543	1057	0	3.394				463	1091	0	4.46			1057	0
187	420	1	3.795			497	1062	0	3.794				511	1098	0	4.988			1062	0
267	1491	0	3.797			517	1074	0	2.093				123	1101	1	4.911			1074	0
573	986	0	3.797			467	1089	0	3.955				273	1104	0	4.079			1089	0
331	1265	0	3.799			253	1108	0	3.616				487	1112	0	4.75			1108	0
913	511	0	3.813			485	1114	0	2.867				341	1112	0	4.773			1114	0
553	718	0	3.816			191	1114	0	3.516				421	1120	0	4.216			1114	0
687	694	0	3.817			177	1129	1	4				415	1140	0	4.242			1129	1
813	516	1	3.817			477	1141	0	3.867				473	1142	0	4.096			1141	0
311	758	1	3.823			317	1173	0	3.462				197	1152	0	4.634			1173	0
885	575	0	3.829			157	1173	0	3.874				457	1175	0	4.334			1173	0
477	1141	0	3.867			413	1188	0	3.482				445	1181	1	4.862			1188	0
157	1173	0	3.874			363	1256	0	3.737				171	1185	0	4.135			1256	0
545	1038	0	3.881			331	1265	0	3.799				411	1193	0	4.169			1265	0
141	195	1	3.894			145	1292	0	3.071				395	1201	0	4.976			1292	0
231	278	1	3.894			121	1317	0	2.92				443	1211	0	5.271			1317	0
871	511	0	3.897			345	1360	0	3.215				343	1240	0	5.568			1360	0
875	548	0	3.913			335	1384	0	3.382				397	1251	0	4.617			1384	0
247	1507	0	3.921			327	1393	0	3.627				393	1269	0	4.351			1393	0
857	521	0	3.925			167	1464	0	2.565				127	1318	0	6.328			1464	0
957	487	0	3.946			267	1491	0	3.797				347	1333	0	4.35			1491	0
467	1089	0	3.955			161	1496	0	3.6				323	1383	0	4.107			1496	0
975	331	0	3.985			247	1507	0	3.921				163	1386	0	4.142			1507	0
275	321	1	3.99			195	1544	0	1.696				245	1394	0	4.171			1544	0
657	806	0	3.996			143	1590	1	3.402				257	1499	0	4.119			1590	1
177	1129	1	4			183	1609	0	3.075				251	1509	0	4.437			1609	0
847	276	1	4.017			153	1625	1	1.912				213	1535	0	4.773			1625	1
571	984	0	4.038			115	1806	0	3.28				211	1580	0	4.589			1806	0
581	966	0	4.04																31		1
567	169	1	4.062																41		1
277	1030	0	4.077																48		1
381	210	1	4.078																88		1
273	1104	0	4.079																91		1
841	571	0	4.084																139		1
987	427	0	4.087																140		1
473	1142	0	4.096																162		1
323	1383	0	4.107																164		0
257	1499	0	4.119																169		1
171	1185	0	4.135																187		1
971	462	0	4.139																189		1
163	1386	0	4.142																210		1
825	626	0	4.143																220		1
411	1193	0	4.169																220		0
245	1394	0	4.171																257		0
557	869	1	4.181																264		1
965	431	0	4.197																274		1
221	187	1	4.204																280		1
645	31	1	4.205																283		0
421	1120	0	4.216																295		1
491	326	1	4.226																295		1
947	461	0	4.235																305		0
255	851	1	4.24																326		1
415	1140	0	4.242																341		1
827	283	0	4.258																345		0
641	305	0	4.266																349		1
817	583	0	4.293																367		1
283	478	1	4.3																372		1
925	547	0	4.309																379		0
193	280	1	4.314																400		0
111	682	1	4.319																411		1
165	765	1	4.325																423		1
457	1175	0	4.334																425		1
151	140	1	4.343																427		0
347	1333	0	4.35																430		1
393	1269	0	4.351																431		0
835	573	0	4.351																447		0
693	715	0	4.354																453		0
673	724	0	4.376																461		0
851	562	0	4.403																462		0
667	423	1	4.416																470		1
941	498	0	4.427																478		1
865	537	0	4.429																481		1
531	1077	0	4.431																491		1
585	875	0	4.436																492		1
251	1509	0	4.437																498		0
653	470	1	4.453																499		0
877	545	0	4.458																502		1
515	773	1	4.459																508		1
463	1091	0	4.46																519		0
453	349	1	4.461																526		0
917	481	1	4.471																534		1
425	341	1	4.474																537		0
365	595	1	4.48																544		1
337	220	1	4.489																545		0
863	732	0	4.508																547		0
855	554	0	4.513																554		0
461	491	1	4.518																562		0
533	1028	0	4.533																569		0
427	534	1	4.554																571		0
155	492	1	4.558																573		0
133	711	1	4.56																583		0
995	379	0	4.567																587		0
617	834	0	4.584																593		1
435	264	1	4.588																595		1
211	1580	0	4.589																626		0
261	745	1	4.591																626		1
555	508	1	4.591																682		1
451	372	1	4.598																691		0
615	519	0	4.6																711		1
973	453	0	4.606																715		0
397	1251	0	4.617																717		1
197	1152	0	4.634																724		0
643	257	0	4.642																732		0
981	447	0	4.678																745		1
525	139	1	4.68																765		1
271	274	1	4.681																768		0
661	768	0	4.694																771		1
233	502	1	4.706																773		1
375	846	1	4.715																820		0
867	587	0	4.724																834		0
313	345	0	4.735																846		1
487	1112	0	4.75																851		1
651	367	1	4.752																851		0
961	48	1	4.769																869		1
821	691	0	4.772																875		0
213	1535	0	4.773																957		1
341	1112	0	4.773																966		0
655	717	1	4.789																970		0
587	220	0	4.8																1009		0
357	411	1	4.835																1028		0
445	1181	1	4.862																1030		0
123	1101	1	4.911																1077		0
395	1201	0	4.976																1091		0
483	771	1	4.98																1098		0
511	1098	0	4.988																1101		1
217	425	1	5.022																1104		0
547	957	1	5.064																1112		0
993	400	0	5.086																1112		0
575	970	0	5.113																1120		0
561	1009	0	5.13																1140		0
325	544	1	5.169																1142		0
235	295	1	5.209																1152		0
243	189	1	5.226																1175		0
977	164	0	5.245																1181		1
443	1211	0	5.271																1185		0
513	91	1	5.284																1193		0
285	499	0	5.319																1201		0
367	295	1	5.446																1211		0
241	593	1	5.559																1240		0
343	1240	0	5.568																1251		0
131	626	1	5.571																1269		0
455	430	1	5.644																1318		0
125	41	1	5.806																1333		0
831	162	1	5.838																1383		0
647	820	0	5.943																1386		0
627	851	0	5.993																1394		0
915	569	0	6.303																1499		0
127	1318	0	6.328																1509		0
881	526	0	6.553																1535		0
423	88	1	6.684																1580		0
