# Supplementary material for: The CLEC3B inhibits cellular proliferation and metastasis of cholangiocarcinoma through Wnt/β-catenin pathway
Source: PeerJ. 2024 Nov 13;12:e18497. doi: 10.7717/peerj.18497 (PMC11568818; doi:10.7717/peerj.18497)
Supplement: Supplemental Information 7 [file peerj-12-18497-s007.zip]

Archive with 13 entries (12 files):
- TCGA database analysis clec family/
- TCGA database analysis clec family/CLEC11A_boxplot_cG3sb.pdf
- TCGA database analysis clec family/CLEC12A_boxplot_QTyC5.pdf
- TCGA database analysis clec family/CLEC1A_boxplot_m8b4R.pdf
- TCGA database analysis clec family/CLEC1B_boxplot_VUFhm.pdf
- TCGA database analysis clec family/CLEC2A_boxplot_oq1Ss.pdf
- TCGA database analysis clec family/CLEC2B_boxplot_yHbjE.pdf
- TCGA database analysis clec family/CLEC2D_boxplot_28NWS.pdf
- TCGA database analysis clec family/CLEC3B_boxplot_9QcpC.pdf
- TCGA database analysis clec family/CLEC4G_boxplot_gt1Of.pdf
- TCGA database analysis clec family/CLEC4M_boxplot_me7X8.pdf
- TCGA database analysis clec family/CLEC6A_boxplot_iffPz.pdf
- TCGA database analysis clec family/CLEC7A_boxplot_5zVxA.pdf
