# Supplementary material for: The CLEC3B inhibits cellular proliferation and metastasis of cholangiocarcinoma through Wnt/β-catenin pathway
Source: PeerJ. 2024 Nov 13;12:e18497. doi: 10.7717/peerj.18497 (PMC11568818; doi:10.7717/peerj.18497)
Supplement: Supplemental Information 8 — The original strips of western blot that validated the transfection efficiency of CLEC3B (Fig.2). [file peerj-12-18497-s008.zip]

Archive with 19 entries (12 files):
- In Figure 2, overexpression of CLEC3B and knock-down of the original strip were verified by western blot/
- In Figure 2, overexpression of CLEC3B and knock-down of the original strip were verified by western blot/over expression/
- In Figure 2, overexpression of CLEC3B and knock-down of the original strip were verified by western blot/over expression/hucct/
- In Figure 2, overexpression of CLEC3B and knock-down of the original strip were verified by western blot/over expression/hucct/clec3b 第2张  gapdh-2.Tif
- In Figure 2, overexpression of CLEC3B and knock-down of the original strip were verified by western blot/over expression/hucct/clec3b 第2张  gapdh.Tif
- In Figure 2, overexpression of CLEC3B and knock-down of the original strip were verified by western blot/over expression/hucct/clec3b 第2张.Tif
- In Figure 2, overexpression of CLEC3B and knock-down of the original strip were verified by western blot/over expression/qbc/
- In Figure 2, overexpression of CLEC3B and knock-down of the original strip were verified by western blot/over expression/qbc/clec3b 第1张  gapdh.Tif
- In Figure 2, overexpression of CLEC3B and knock-down of the original strip were verified by western blot/over expression/qbc/clec3b 第1张.Tif
- In Figure 2, overexpression of CLEC3B and knock-down of the original strip were verified by western blot/si/
- In Figure 2, overexpression of CLEC3B and knock-down of the original strip were verified by western blot/si/hucct/
- In Figure 2, overexpression of CLEC3B and knock-down of the original strip were verified by western blot/si/hucct/clec3b  sicon  si185  第一张  GAPDH-1.Tif
- In Figure 2, overexpression of CLEC3B and knock-down of the original strip were verified by western blot/si/hucct/clec3b  sicon  si185  第一张  GAPDH-2.Tif
- In Figure 2, overexpression of CLEC3B and knock-down of the original strip were verified by western blot/si/hucct/clec3b  sicon  si185  第一张-1.Tif
- In Figure 2, overexpression of CLEC3B and knock-down of the original strip were verified by western blot/si/qbc/
- In Figure 2, overexpression of CLEC3B and knock-down of the original strip were verified by western blot/si/qbc/clec3b  si  gapdh.Tif
- In Figure 2, overexpression of CLEC3B and knock-down of the original strip were verified by western blot/si/qbc/clec3b  sicon  si185-1.Tif
- In Figure 2, overexpression of CLEC3B and knock-down of the original strip were verified by western blot/si/qbc/clec3b  sicon  si185-2.Tif
- In Figure 2, overexpression of CLEC3B and knock-down of the original strip were verified by western blot/si/qbc/clec3b sicon  si185-3.Tif
