# Supplementary material for: The CLEC3B inhibits cellular proliferation and metastasis of cholangiocarcinoma through Wnt/β-catenin pathway
Source: PeerJ. 2024 Nov 13;12:e18497. doi: 10.7717/peerj.18497 (PMC11568818; doi:10.7717/peerj.18497)
Supplement: Supplemental Information 9 — The raw images of tumor size in nude mice, western blot strips of tumor tissue, and corresponding statistical maps. [file peerj-12-18497-s009.zip]

Archive with 68 entries (65 files):
- Raw tumor data of nude mice/
- Raw tumor data of nude mice/tumor picture.jpg
- Raw tumor data of nude mice/western blot/
- Raw tumor data of nude mice/western blot/未命名导出/
- Raw tumor data of nude mice/western blot/未命名导出/bax 第1张 gapdh.jpg
- Raw tumor data of nude mice/western blot/未命名导出/bax 第1张.jpg
- Raw tumor data of nude mice/western blot/未命名导出/bax 第2张  gapdh.jpg
- Raw tumor data of nude mice/western blot/未命名导出/bax 第2张.jpg
- Raw tumor data of nude mice/western blot/未命名导出/bax 第3张 gapdh.jpg
- Raw tumor data of nude mice/western blot/未命名导出/bax 第3张.jpg
- Raw tumor data of nude mice/western blot/未命名导出/bcl-2 第1张 gapdh.jpg
- Raw tumor data of nude mice/western blot/未命名导出/bcl-2 第1张.jpg
- Raw tumor data of nude mice/western blot/未命名导出/bcl-2 第2张 gapdh.jpg
- Raw tumor data of nude mice/western blot/未命名导出/bcl-2 第2张.jpg
- Raw tumor data of nude mice/western blot/未命名导出/bcl-2 第3张gapdh.jpg
- Raw tumor data of nude mice/western blot/未命名导出/bcl-2-第3张.jpg
- Raw tumor data of nude mice/western blot/未命名导出/beita-catenin 第1张 gapdh.jpg
- Raw tumor data of nude mice/western blot/未命名导出/beita-catenin 第1张.jpg
- Raw tumor data of nude mice/western blot/未命名导出/beita-catenin 第2张 gapdh.jpg
- Raw tumor data of nude mice/western blot/未命名导出/beita-catenin 第2张.jpg
- Raw tumor data of nude mice/western blot/未命名导出/beita-catenin 第3张 gapdh.jpg
- Raw tumor data of nude mice/western blot/未命名导出/beita-catenin 第3张.jpg
- Raw tumor data of nude mice/western blot/未命名导出/c-myc 第1张 gapdh.jpg
- Raw tumor data of nude mice/western blot/未命名导出/c-myc 第1张.jpg
- Raw tumor data of nude mice/western blot/未命名导出/c-myc 第2张  gapdh.jpg
- Raw tumor data of nude mice/western blot/未命名导出/c-myc 第2张.jpg
- Raw tumor data of nude mice/western blot/未命名导出/c-myc 第3张.jpg
- Raw tumor data of nude mice/western blot/未命名导出/c-myc 第3张gapdh.jpg
- Raw tumor data of nude mice/western blot/未命名导出/clec3b 第1张 gapdh.jpg
- Raw tumor data of nude mice/western blot/未命名导出/clec3b 第1张.jpg
- Raw tumor data of nude mice/western blot/未命名导出/clec3b 第2张 gapdh.jpg
- Raw tumor data of nude mice/western blot/未命名导出/clec3b 第2张.jpg
- Raw tumor data of nude mice/western blot/未命名导出/clec3b 第3张  gapdh.jpg
- Raw tumor data of nude mice/western blot/未命名导出/clec3b 第3张.jpg
- Raw tumor data of nude mice/western blot/未命名导出/cyclind1 第1张 tubulin.jpg
- Raw tumor data of nude mice/western blot/未命名导出/cyclind1 第1张.jpg
- Raw tumor data of nude mice/western blot/未命名导出/cyclind1 第2张 tubulin.jpg
- Raw tumor data of nude mice/western blot/未命名导出/cyclind1 第2张.jpg
- Raw tumor data of nude mice/western blot/未命名导出/cyclind1 第3张 tubulin.jpg
- Raw tumor data of nude mice/western blot/未命名导出/cyclind1 第3张.jpg
- Raw tumor data of nude mice/western blot/未命名导出/e-cad 第1张 gapdh.jpg
- Raw tumor data of nude mice/western blot/未命名导出/e-cad 第1张.jpg
- Raw tumor data of nude mice/western blot/未命名导出/e-cad 第2张 gapdh.jpg
- Raw tumor data of nude mice/western blot/未命名导出/e-cad 第2张.jpg
- Raw tumor data of nude mice/western blot/未命名导出/e-cad 第3张.jpg
- Raw tumor data of nude mice/western blot/未命名导出/e-cad 第3张gapdh.jpg
- Raw tumor data of nude mice/western blot/未命名导出/gsk3beita 第1张 gapdh.jpg
- Raw tumor data of nude mice/western blot/未命名导出/gsk3beita 第1张.jpg
- Raw tumor data of nude mice/western blot/未命名导出/gsk3beita 第2张 gapdh.jpg
- Raw tumor data of nude mice/western blot/未命名导出/gsk3beita 第2张.jpg
- Raw tumor data of nude mice/western blot/未命名导出/gsk3beita 第3张 gapdh.jpg
- Raw tumor data of nude mice/western blot/未命名导出/gsk3beita 第3张.jpg
- Raw tumor data of nude mice/western blot/未命名导出/n-cad 第1张 gapdh.jpg
- Raw tumor data of nude mice/western blot/未命名导出/n-cad 第1张.jpg
- Raw tumor data of nude mice/western blot/未命名导出/n-cad 第2张 gapdh.jpg
- Raw tumor data of nude mice/western blot/未命名导出/n-cad 第2张.jpg
- Raw tumor data of nude mice/western blot/未命名导出/n-cad 第3张.jpg
- Raw tumor data of nude mice/western blot/未命名导出/n-cad 第3张gapdh.jpg
- Raw tumor data of nude mice/western blot/未命名导出/p-gsk3beita 第1张 gapdh.jpg
- Raw tumor data of nude mice/western blot/未命名导出/p-gsk3beita 第1张.jpg
- Raw tumor data of nude mice/western blot/未命名导出/p-gsk3beita 第2张 gapdh.jpg
- Raw tumor data of nude mice/western blot/未命名导出/p-gsk3beita 第2张.jpg
- Raw tumor data of nude mice/western blot/未命名导出/p-gsk3beita 第3张 gapdh.jpg
- Raw tumor data of nude mice/western blot/未命名导出/p-gsk3beita 第3张.jpg
- Raw tumor data of nude mice/Statistical map of tumor volume.pzfx
- Raw tumor data of nude mice/tumor volume.xlsx
- Raw tumor data of nude mice/Gray values of the original strip of tumor tissue from nude mice by western blot.xlsx
- Raw tumor data of nude mice/Statistical map of tumor tissue WB in nude mice.pzfx
