# Supplementary material for: The CLEC3B inhibits cellular proliferation and metastasis of cholangiocarcinoma through Wnt/β-catenin pathway
Source: PeerJ. 2024 Nov 13;12:e18497. doi: 10.7717/peerj.18497 (PMC11568818; doi:10.7717/peerj.18497)
Supplement: Supplemental Information 9 — The raw images of tumor size in nude mice, western blot strips of tumor tissue, and corresponding statistical maps. [file peerj-12-18497-s009.zip › Raw tumor data of nude mice/tumor volume.xlsx]

## Sheet: Sheet1
			单位mm
		nc		长	宽	高	mm³
		1		5	4	4	80		80		80	150	125	90	108	27	30	18	18	15
		2		6	5	5	150		150
		3		5	5	5	125		125
		4		5	4	4.5	90		90
		5		6	4	4.5	108		108
							0		0
							0		0
		oe					0		0
		1		3	3	3	27		27
		2		2.5	4	3	30		30
		3		3	3	2	18		18
		4		3	3	2	18		18
		5		2	3	2.5	15		15
