# Supplementary material for: The CLEC3B inhibits cellular proliferation and metastasis of cholangiocarcinoma through Wnt/β-catenin pathway
Source: PeerJ. 2024 Nov 13;12:e18497. doi: 10.7717/peerj.18497 (PMC11568818; doi:10.7717/peerj.18497)
Supplement: Supplemental Information 10 [file peerj-12-18497-s010.zip]

Archive with 5 entries (4 files):
- hucct and qbc cck8  nc oe +Ca2+/
- hucct and qbc cck8  nc oe +Ca2+/2024.8.25 cck8  hucct nc clec3b  oe+钙.xls
- hucct and qbc cck8  nc oe +Ca2+/2024.8.26 cck8 qbc939 nc clec3b oe+钙.xlsx
- hucct and qbc cck8  nc oe +Ca2+/HUCCT CCK8 NC  CLEC3B  CLEC3B+Ca2+.pzfx
- hucct and qbc cck8  nc oe +Ca2+/QBC939 CCK8 NC  CLEC3B  CLEC3B+Ca2+.pzfx
