# Supplementary material for: The CLEC3B inhibits cellular proliferation and metastasis of cholangiocarcinoma through Wnt/β-catenin pathway
Source: PeerJ. 2024 Nov 13;12:e18497. doi: 10.7717/peerj.18497 (PMC11568818; doi:10.7717/peerj.18497)
Supplement: Supplemental Information 10 [file peerj-12-18497-s010.zip › hucct and qbc cck8 nc oe +Ca2+/2024.8.25 cck8 hucct nc clec3b oe+钙.xls]

## Sheet: Magellan Sheet 1
<>	1	2	3	4	5	6	7	8	9	10	11	12
A	0.0395	0.038	0.0352	0.0368	0.036	0.0361	0.0358	0.0369	0.0368	0.038	0.0376	0.0365
B	0.0405	0.2781	0.2812	0.2854	0.1522	0.1497	0.1397	0.1655	0.1649	0.1591	0.0368	0.0421
C	0.0411	0.2947	0.3122	0.2901	0.1696	0.1583	0.1532	0.1385	0.1501	0.166	0.0336	0.0397
D	0.0395	0.3047	0.2978	0.3011	0.1724	0.1649	0.1385	0.1357	0.1347	0.1411	0.028	0.0355
E	0.0381	0.3155	0.3089	0.3013	0.1385	0.1345	0.155	0.1546	0.1516	0.1509	0.0404	0.0369
F	0.0404	0.2877	0.3321	0.2999	0.1512	0.1517	0.1675	0.1466	0.1361	0.1456	0.0391	0.047
G	0.04852	0.2856	0.2845	0.2854	0.1383	0.1289	0.1685	0.1501	0.1498	0.1496	0.0375	0.0368
H	0.0438	0.0453	0.0452	0.0444	0.0457	0.0483	0.0578	0.0342	0.0445	0.0453	0.045	0.0459
		nc	oe	oe+ca钙
	均值	1.7663	1.8167	1.7632
		0.294383	0.302783	0.293867		day1
		hucct细胞
<>	1	2	3	4	5	6	7	8	9	10	11	12
A	0.0438	0.0384	0.038	0.0375	0.0384	0.0379	0.0428	0.0384	0.0397	0.0365	0.0398	0.0493
B	0.0417	1.3742	1.1605	0.9903	0.9366	0.5619	0.3411	0.1726	0.1709	0.1588	0.056	0.0393
C	0.0394	1.3472	1.1216	1.0108	0.8366	0.5822	0.3771	0.185	0.1851	0.175	0.0608	0.0494
D	0.0364	1.3643	1.183	1.0174	0.7588	0.53	0.4313	0.175	0.1743	0.1612	0.0675	0.0397
E	0.0478	1.2327	1.1479	1.0614	0.7711	0.5415	0.4425	0.1808	0.1934	0.1776	0.0401	0.0398
F	0.0381	1.222	1.1996	1.0344	0.8037	0.587	0.3729	0.1827	0.1952	0.1876	0.0423	0.0383
G	0.0406	1.2045	1.2303	1.0704	0.8718	0.6518	0.3989	0.1941	0.1956	0.1903	0.0493	0.0407
H	0.0392	0.0458	0.0484	0.048	0.056	0.0436	0.0477	0.0495	0.0476	0.0471	0.048	0.0527
					nc	oe	oe+钙
				均值	4.9786	3.4544	2.3638
					0.829767	0.575733	0.393967
					day2
					hucct clec3b基因
<>	1	2	3	4	5	6	7	8	9	10	11	12
A	0.0466	0.0491	0.0459	0.0402	0.0402	0.0406	0.0416	0.0456	0.0452	0.0489	0.0419	0.0402
B	0.0445	2.5081	1.9484	1.7881	2.965	2.802	2.0369	1.8751	1.021	0.6921	0.0601	0.0456
C	0.0495	2.4666	1.9386	1.7965	2.9996	2.568	2.0829	1.8922	0.9884	0.6451	0.0586	0.0521
D	0.0538	2.4188	1.904	1.8509	2.8335	2.5935	2.0631	1.9085	0.9532	0.6379	0.0456	0.0524
E	0.0441	2.2052	2.1288	1.7302	3.0304	2.7827	2.2446	2.0281	0.9645	0.6667	0.0562	0.0569
F	0.0391	2.1705	2.1123	1.7452	3.0836	2.7821	2.1025	2.0027	0.9921	0.5962	0.0495	0.0546
G	0.0425	2.16	2.1156	1.6865	3.0448	2.8075	2.2798	1.899	0.8764	0.6467	0.0502	0.0518
H	0.0385	0.0388	0.0382	0.0387	0.0375	0.0494	0.0423	0.0383	0.0373	0.0389	0.0508	0.0568
								nc	oe	oe+钙
								11.6056	5.7956	3.8847
					day3		均值	1.93427	0.965933	0.64745															12
																									0.0402
<>	1	2	3	4	5	6	7	8	9	10	11	12													0.0456
A	0.0397	0.0401	0.0302	0.0368	0.035	0.0347	0.0416	0.0369	0.0565	0.0404	0.0376	0.0469													0.0521
B	0.0355	2.6035	1.2631	0.9956	0.1568	0.1698	0.1546	0.0366	0.0496	0.0391	0.0395	0.0564													0.0524
C	0.0369	2.6523	1.2587	0.9814	0.1648	0.1526	0.1466	0.0407	0.0451	0.0375	0.0512	0.0395													0.0569
D	0.0429	2.5698	1.3568	0.9213	0.1798	0.1289	0.1501	0.0456	0.0461	0.0365	0.0623	0.0381													0.0546
E	0.04569	2.7012	1.115	0.8991	0.1687	0.1688	0.1456	0.0465	0.0469	0.0421	0.0465	0.05394													0.0518
F	0.0404	2.5598	1.1982	1.1102	0.1696	0.1544	0.1463	0.0396	0.0466	0.0368	0.0541	0.047													0.0568
G	0.04852	2.6598	1.2577	0.9654	0.1724	0.1679	0.1591	0.0351	0.0507	0.0336	0.0452	0.0368
H	0.0438	0.0453	0.0452	0.0444	0.0457	0.0483	0.0578	0.0451	0.0556	0.0395	0.0601	0.0459
		nc	oe	oe+钙
		15.7464	7.4495	5.873
	day4	2.6244	1.24158	0.978833
<>	1	2	3	4	5	6	7	8	9	10	11	12
A	0.0412	0.0396	0.0498	0.0358	0.0461	0.0365	0.0495	0.0425	0.0546	0.0479	0.0422	0.0348
B	0.0419	2.6035	1.3155	0.9956	3.1254	1.5698	1.309	0.041	0.0466	0.0453	0.0479	0.0462
C	0.0497	2.6523	1.2587	0.9814	3.2965	1.5569	1.2965	0.0445	0.0501	0.0502	0.0453	0.041
D	0.0429	2.5698	1.3568	0.9213	3.0995	1.5478	1.2659	0.0462	0.0456	0.0502	0.0502	0.0507
E	0.0413	2.7012	1.115	0.8991	2.9945	1.5648	1.3126	0.0435	0.0463	0.0505	0.0502	0.0507
F	0.0459	2.5598	1.1982	1.1102	3.1984	1.6001	1.3125	0.0496	0.0591	0.041	0.0505	0.0514
G	0.0541	2.6598	1.2577	0.9654	3.1765	1.5101	1.2865	0.0496	0.0391	0.0422	0.041	0.0323
H	0.0542	0.0401	0.0302	0.0368	0.035	0.0347	0.0416	0.0451	0.0375	0.0491	0.053	0.0563
					nc	oe	oe+钙
					18.8908	9.3495	7.783
				均值	3.14847	1.55825	1.29717
	0.2781	0.2812	0.2854	0.9366	0.5619	0.3411	1.8751	1.021	0.6921	2.6035	1.2631	0.9956	3.1254	1.5698	1.309
	0.2947	0.3122	0.2901	0.8366	0.5822	0.3771	1.8922	0.9884	0.6451	2.6523	1.2587	0.9814	3.2965	1.5569	1.2965
	0.3047	0.2978	0.3011	0.7588	0.53	0.4313	1.9085	0.9532	0.6379	2.5698	1.3568	0.9213	3.0995	1.5478	1.2659
	0.3155	0.3089	0.3013	0.7711	0.5415	0.4425	2.0281	0.9645	0.6667	2.7012	1.115	0.8991	2.9945	1.5648	1.3126
	0.2877	0.3321	0.2999	0.8037	0.587	0.3729	2.0027	0.9921	0.5962	2.5598	1.1982	1.1102	3.1984	1.6001	1.3125
	0.2856	0.2845	0.2854	0.8718	0.6518	0.3989	1.899	0.8764	0.6467	2.6598	1.2577	0.9654	3.1765	1.5101	1.2865
	1.7663	1.8167	1.7632	4.9786	3.4544	2.3638	11.6056	5.7956	3.8847	15.7464	7.4495	5.873	18.8908	9.3495	7.783
	0.294383	0.302783	0.293867	0.829767	0.575733	0.393967	1.93427	0.965933	0.64745	2.6244	1.24158	0.978833	3.14847	1.55825	1.29717
		1	0.2781	0.2947	0.3047	0.3155	0.2877	0.2856	0.2812	0.3122	0.2978	0.3089	0.3321	0.2845	0.2854	0.2901	0.3011	0.3013	0.2999	0.2854
		2	0.9366	0.8366	0.7588	0.7711	0.8037	0.8718	0.5619	0.5822	0.53	0.5415	0.587	0.6518	0.3411	0.3771	0.4313	0.4425	0.3729	0.3989
		3	1.8751	1.8922	1.9085	2.0281	2.0027	1.899	1.021	0.9884	0.9532	0.9645	0.9921	0.8764	0.6921	0.6451	0.6379	0.6667	0.5962	0.6467
		4	2.6035	2.6523	2.5698	2.7012	2.5598	2.5698	1.2631	1.2587	1.3568	1.115	1.1982	1.2577	0.9956	0.9814	0.9213	0.8991	1.1102	0.9654
		5	3.1254	2.2965	3.0995	2.9945	3.1984	3.1765	1.5698	1.5569	1.5478	1.5648	1.6001	1.5101	1.309	1.2965	1.2659	1.3126	1.3125	1.2865
