# Supplementary material for: The CLEC3B inhibits cellular proliferation and metastasis of cholangiocarcinoma through Wnt/β-catenin pathway
Source: PeerJ. 2024 Nov 13;12:e18497. doi: 10.7717/peerj.18497 (PMC11568818; doi:10.7717/peerj.18497)
Supplement: Supplemental Information 10 [file peerj-12-18497-s010.zip › hucct and qbc cck8 nc oe +Ca2+/2024.8.26 cck8 qbc939 nc clec3b oe+钙.xlsx]

## Sheet: Sheet1
<>	1	2	3	4	5	6	7	8	9	10	11	12
A	0.0386	0.0381	0.0574	0.0301	0.0487	0.044	0.0396	0.0391	0.0386	0.0386	0.044	0.0487
B	0.0396	0.2425	0.2462	0.244	0.1349	0.1365	0.1365	0.1434	0.1356	0.1429	0.0407	0.039
C	0.0458	0.2164	0.2536	0.2343	0.1517	0.1508	0.1511	0.1478	0.1458	0.1489	0.0387	0.0345
D	0.0541	0.2364	0.2657	0.2563	0.1394	0.1363	0.1373	0.1595	0.1347	0.1562	0.0396	0.0389
E	0.0388	0.2644	0.2327	0.2536	0.1482	0.1447	0.1455	0.1512	0.1541	0.1547	0.0448	0.0506
F	0.0401	0.2229	0.2504	0.2612	0.1588	0.1587	0.1541	0.1584	0.1452	0.1399	0.0526	0.0423
G	0.0457	0.219	0.2348	0.2504	0.1716	0.1648	0.1681	0.1533	0.1322	0.1359	0.0369	0.0495
H	0.0449	0.0491	0.0458	0.0459	0.0478	0.046	0.049	0.0384	0.0378	0.0486	0.0609	0.0444
day1	qbc939	nc	oe	oe+钙
		1.4016	1.4834	1.4998
	均值	0.2336	0.247233	0.249967
<>	1	2	3	4	5	6	7	8	9	10	11	12
A	0.0458	0.3073	0.0307	0.0407	0.0476	0.047	0.0475	0.047	0.0475	0.0451	0.0407	0.0359
B	0.0311	1.4736	1.3315	1.1187	1.0412	0.6959	0.4912	0.1306	0.1306	0.1325	0.0416	0.0349
C	0.0364	1.4468	1.3208	1.1874	1.055	0.7185	0.5041	0.1415	0.1415	0.1348	0.0422	0.0601
D	0.0457	1.4987	1.3033	1.1487	1.0663	0.7327	0.5138	0.1328	0.1328	0.1346	0.0412	0.0647
E	0.0451	1.5061	1.2989	1.0258	1.0441	0.7083	0.4938	0.1474	0.1474	0.1346	0.0431	0.0358
F	0.0597	1.604	1.3874	1.0098	1.111	0.7569	0.5541	0.1483	0.1483	0.1397	0.0432	0.0487
G	0.0458	1.498	1.3355	1.1941	1.1037	0.7585	0.5474	0.1364	0.135	0.1378	0.0541	0.0412
H	0.0489	0.0561	0.0484	0.0476	0.0462	0.0482	0.0364	0.0374	0.046	0.3075	0.0309	0.0409
				day2	nc	oe	oe+钙
					6.4213	4.3708	3.1044
					1.07022	0.728467	0.5174
<>	1	2	3	4	5	6	7	8	9	10	11	12
A	0.0434	0.0375	0.0378	0.0366	0.0389	0.0388	0.0356	0.0351	0.0377	0.0368	0.0477	0.0316
B	0.0501	2.5726	2.2147	2.0029	2.7452	2.345	2.349	1.645	1.101	0.7114	0.0356	0.0395
C	0.0625	2.578	2.2701	2.1082	2.706	2.384	2.4871	1.7451	1.0941	0.6971	0.0382	0.0497
D	0.0643	2.6486	2.2932	2.0836	2.694	2.5471	2.5141	1.5474	1.194	0.7514	0.0472	0.0499
E	0.0411	2.8451	2.5046	2.3095	2.899	2.5412	2.451	1.5974	1.112	0.7488	0.0477	0.0398
F	0.0434	2.8988	2.497	2.2418	3.0367	2.5414	2.5141	1.6474	1.0954	0.7512	0.0469	0.0481
G	0.0548	2.8594	2.533	2.3534	2.983	2.5687	2.5514	1.6998	1.1254	0.7422	0.0438	0.0422
H	0.0481	0.0474	0.0402	0.0363	0.0353	0.0369	0.0374	0.0373	0.0365	0.0368	0.0362	0.0367
								nc	oe	oe+钙
								9.8821	6.7219	4.4021
								1.64702	1.12032	0.733683
<>	1	2	3	4	5	6	7	8	9	10	11	12
A	0.0383	0.0727	0.0477	0.0486	0.0467	0.0476	0.0473	0.0478	0.0481	0.0491	0.0493	0.0565
B	0.0384	2.315	1.5021	0.909	0.1374	0.134	0.1551	0.0521	0.0471	0.0446	0.0429	0.0406
C	0.0531	2.366	1.549	1.0254	0.1572	0.156	0.1353	0.0548	0.0456	0.0444	0.0458	0.0429
D	0.0437	2.3697	1.5547	1.0411	0.1454	0.1428	0.1403	0.0457	0.0412	0.0562	0.0538	0.0431
E	0.0384	2.498	1.4985	1.001	0.1577	0.1608	0.1453	0.0321	0.0472	0.0467	0.0466	0.0461
F	0.0409	2.4187	1.6654	0.9987	0.1657	0.1696	0.1505	0.0326	0.0515	0.0459	0.0365	0.0494
G	0.0535	2.3441	1.6174	0.9612	0.1735	0.1574	0.1544	0.0501	0.0466	0.0523	0.0345	0.0412
H	0.0427	0.0491	0.0448	0.0381	0.0403	0.0401	0.0411	0.042	0.0404	0.0404	0.0395	0.0404
		nc	oe	oe+钙
	day4	14.3115	9.3871	5.9364
		2.38525	1.56452	0.9894
<>	1	2	3	4	5	6	7	8	9	10	11	12
A	0.0366	0.0348	0.0323	0.0493	0.0463	0.0415	0.0477	0.0434	0.0464	0.0455	0.0462	0.0445
B	0.0451	3.587	2.6941	1.5874	3.214	1.8945	1.3256	0.0457	0.0312	0.0468	0.0367	0.0441
C	0.0477	3.5897	2.7841	1.5247	3.2254	1.9012	1.2978	0.0455	0.0589	0.0567	0.0354	0.0457
D	0.0445	3.6541	2.7891	1.6542	3.3012	1.9415	1.2687	0.0369	0.0547	0.0514	0.0597	0.0549
E	0.042	3.6654	2.7784	1.6412	3.1547	1.8956	1.2885	0.0521	0.0426	0.0518	0.501	0.0314
F	0.0472	3.6589	2.6547	1.6547	3.2974	1.9974	1.211	0.0547	0.0395	0.3974	0.0504	0.0354
G	0.0362	3.5789	2.6641	1.6684	3.3001	1.9875	1.2695	0.0541	0.0451	0.0341	0.0541	0.0587
H	0.0399	0.0476	0.0479	0.0479	0.0513	0.0479	0.0439	0.0542	0.0441	0.0421	0.0361	0.0497
					nc	oe	oe+钙
					19.4928	11.6177	7.6611
				均值	3.2488	1.93628	1.27685
		1	0.2425	0.2165	0.2364	0.2644	0.2229	0.219	0.2462	0.2536	0.2657	0.2327	0.2504	0.2348	0.244	0.2343	0.2563	0.2536	0.2612	0.2504
		2	1.0412	0.055	1.0663	1.0441	1.111	1.1037	0.6959	0.7185	0.7327	0.7083	0.7569	0.7585	0.4912	0.5041	0.5138	0.4938	0.5541	0.5474
		3	1.645	1.7451	1.5474	1.5974	1.6474	1.6998	1.101	1.0941	1.194	1.112	1.0954	1.1254	0.7114	0.6971	0.7514	0.7488	0.7512	0.7422
		4	2.315	2.366	2.3697	2.498	2.4187	2.3441	1.5021	1.549	1.5547	1.4985	1.6654	1.6174	0.909	1.0254	1.0411	1.001	0.9987	0.9612
		5	3.214	3.2254	3.3012	3.1547	3.2974	3.3001	1.8945	1.9012	1.9415	1.8956	1.9974	1.9875	1.3256	1.2978	1.2687	1.2885	1.211	1.2695
