# Supplementary material for: The CLEC3B inhibits cellular proliferation and metastasis of cholangiocarcinoma through Wnt/β-catenin pathway
Source: PeerJ. 2024 Nov 13;12:e18497. doi: 10.7717/peerj.18497 (PMC11568818; doi:10.7717/peerj.18497)
Supplement: Supplemental Information 11 [file peerj-12-18497-s011.zip]

Archive with 53 entries (45 files):
- hucct1/
- hucct1/hucct clone formation nc oe +Ca2+/
- hucct1/hucct clone formation nc oe +Ca2+/nc1.jpg
- hucct1/hucct clone formation nc oe +Ca2+/nc2.jpg
- hucct1/hucct clone formation nc oe +Ca2+/nc3.jpg
- hucct1/hucct clone formation nc oe +Ca2+/oe+钙1.jpg
- hucct1/hucct clone formation nc oe +Ca2+/oe+钙2.jpg
- hucct1/hucct clone formation nc oe +Ca2+/oe+钙3.jpg
- hucct1/hucct clone formation nc oe +Ca2+/oe1.jpg
- hucct1/hucct clone formation nc oe +Ca2+/oe2.jpg
- hucct1/hucct clone formation nc oe +Ca2+/oe3.jpg
- hucct1/hucct clone formation nc oe +Ca2+/Project1.pzfx
- hucct1/hucct clone formation nc oe +Ca2+/Summary.xls
- hucct1/hucct clone formation nc oe +Ca2+/全2.jpg
- hucct1/hucct migration nc oe +Ca2+/
- hucct1/hucct migration nc oe +Ca2+/Project1.pzfx
- hucct1/hucct migration nc oe +Ca2+/Summary.xls
- hucct1/hucct migration nc oe +Ca2+/picture/
- hucct1/hucct migration nc oe +Ca2+/picture/hucct clec3b  孔1 29.jpg
- hucct1/hucct migration nc oe +Ca2+/picture/hucct clec3b  孔2 37.jpg
- hucct1/hucct migration nc oe +Ca2+/picture/hucct clec3b  孔3 53.jpg
- hucct1/hucct migration nc oe +Ca2+/picture/hucct clec3b加Ca2+   孔1 58.jpg
- hucct1/hucct migration nc oe +Ca2+/picture/hucct clec3b加Ca2+   孔267.jpg
- hucct1/hucct migration nc oe +Ca2+/picture/hucct clec3b加Ca2+   孔373.jpg
- hucct1/hucct migration nc oe +Ca2+/picture/hucct nc  孔1.jpg
- hucct1/hucct migration nc oe +Ca2+/picture/hucct nc  孔2.jpg
- hucct1/hucct migration nc oe +Ca2+/picture/hucct nc  孔3.jpg
- hucct1/hucct1  Wound Healing  nc oe oe+Ca2+/
- hucct1/hucct1  Wound Healing  nc oe oe+Ca2+/nc/
- hucct1/hucct1  Wound Healing  nc oe oe+Ca2+/nc/k2  b   0h.tif
- hucct1/hucct1  Wound Healing  nc oe oe+Ca2+/nc/k2  b   24h.tif
- hucct1/hucct1  Wound Healing  nc oe oe+Ca2+/nc/k2  c   0h.tif
- hucct1/hucct1  Wound Healing  nc oe oe+Ca2+/nc/k2  c   24h.tif
- hucct1/hucct1  Wound Healing  nc oe oe+Ca2+/nc/k2  d   0h.tif
- hucct1/hucct1  Wound Healing  nc oe oe+Ca2+/nc/k2  d   24h.tif
- hucct1/hucct1  Wound Healing  nc oe oe+Ca2+/nc/Results.xls
- hucct1/hucct1  Wound Healing  nc oe oe+Ca2+/oe/
- hucct1/hucct1  Wound Healing  nc oe oe+Ca2+/oe/k3  b   0h.tif
- hucct1/hucct1  Wound Healing  nc oe oe+Ca2+/oe/k3  b   24h.tif
- hucct1/hucct1  Wound Healing  nc oe oe+Ca2+/oe/k3  c   0h.tif
- hucct1/hucct1  Wound Healing  nc oe oe+Ca2+/oe/k3  c   24h.tif
- hucct1/hucct1  Wound Healing  nc oe oe+Ca2+/oe/k3  d   0h.tif
- hucct1/hucct1  Wound Healing  nc oe oe+Ca2+/oe/k3  d   24h.tif
- hucct1/hucct1  Wound Healing  nc oe oe+Ca2+/oe/Results.xls
- hucct1/hucct1  Wound Healing  nc oe oe+Ca2+/oe+Ca2+/
- hucct1/hucct1  Wound Healing  nc oe oe+Ca2+/oe+Ca2+/k5  b   0h.tif
- hucct1/hucct1  Wound Healing  nc oe oe+Ca2+/oe+Ca2+/k5  b   24h.tif
- hucct1/hucct1  Wound Healing  nc oe oe+Ca2+/oe+Ca2+/k5  c   0h.tif
- hucct1/hucct1  Wound Healing  nc oe oe+Ca2+/oe+Ca2+/k5  c   24h.tif
- hucct1/hucct1  Wound Healing  nc oe oe+Ca2+/oe+Ca2+/k5  d   0h.tif
- hucct1/hucct1  Wound Healing  nc oe oe+Ca2+/oe+Ca2+/k5  d   24h.tif
- hucct1/hucct1  Wound Healing  nc oe oe+Ca2+/oe+Ca2+/Results.xls
- hucct1/hucct1  Wound Healing  nc oe oe+Ca2+/Project1.pzfx
