# Supplementary material for: The CLEC3B inhibits cellular proliferation and metastasis of cholangiocarcinoma through Wnt/β-catenin pathway
Source: PeerJ. 2024 Nov 13;12:e18497. doi: 10.7717/peerj.18497 (PMC11568818; doi:10.7717/peerj.18497)
Supplement: Supplemental Information 11 [file peerj-12-18497-s011.zip › hucct1/hucct clone formation nc oe +Ca2+/Summary.xls]

Slice	Count	Total Area	Average Size	%Area	Mean	IntDen
Clipboard	315	4358	13.835	20.588	255	3527.905
Clipboard-1	336	3714	11.054	17.666	255	2818.661
Clipboard-3	313	3706	11.84	16.623	255	3019.265
Clipboard-6	245	1166	4.759	5.224	255	1213.592
Clipboard-7	251	1341	5.343	6.34	255	1362.371
Clipboard-8	265	1319	4.677	6.151	255	1192.713
Clipboard-9	168	687	3.86	3.29	255	984.185
Clipboard-10	188	828	4.358	4.51	255	1111.263
Clipboard-11	165	665	3.359	3.275	255	856.439
