# Supplementary material for: The CLEC3B inhibits cellular proliferation and metastasis of cholangiocarcinoma through Wnt/β-catenin pathway
Source: PeerJ. 2024 Nov 13;12:e18497. doi: 10.7717/peerj.18497 (PMC11568818; doi:10.7717/peerj.18497)
Supplement: Supplemental Information 11 [file peerj-12-18497-s011.zip › hucct1/hucct1 Wound Healing nc oe oe+Ca2+/nc/Results.xls]

	Area	Mean	Min	Max	IntDen	RawIntDen
1	174248	73.396	25	112	12789127	12789127
2	162540	90.916	40	133	14777553	14777553
3	180104	99.586	35	142	17935849	17935849
4	38688	81.412	35	104	2498381	2498381
5	48705	95.552	43	145	4653838	4653838
6	46820	93.058	37	154	5287577	5287577
	174248	38688	0.777971627
	162540	48705	0.700350683
	180104	46820	0.740039089
