# Supplementary material for: The CLEC3B inhibits cellular proliferation and metastasis of cholangiocarcinoma through Wnt/β-catenin pathway
Source: PeerJ. 2024 Nov 13;12:e18497. doi: 10.7717/peerj.18497 (PMC11568818; doi:10.7717/peerj.18497)
Supplement: Supplemental Information 11 [file peerj-12-18497-s011.zip › hucct1/hucct1 Wound Healing nc oe oe+Ca2+/oe/Results.xls]

	Area	Mean	Min	Max	IntDen	RawIntDen
1	192708	92.533	39	133	17831875	17831875
2	195700	105.051	43	130	20558505	20558505
3	192000	108.308	43	143	20795096	20795096
4	140532	101.374	43	137	14246292	14246292
5	145312	106.095	46	147	15416946	15416946
6	144451	104.353	42	144	13016965	13016965
		192708	140532	0.270751603
		195700	145312	0.257475728
		192000	144451	0.247651042
