# Supplementary material for: The CLEC3B inhibits cellular proliferation and metastasis of cholangiocarcinoma through Wnt/β-catenin pathway
Source: PeerJ. 2024 Nov 13;12:e18497. doi: 10.7717/peerj.18497 (PMC11568818; doi:10.7717/peerj.18497)
Supplement: Supplemental Information 11 [file peerj-12-18497-s011.zip › hucct1/hucct1 Wound Healing nc oe oe+Ca2+/oe+Ca2+/Results.xls]

	Area	Mean	Min	Max	IntDen	RawIntDen
1	203096	82.258	33	125	16706299	16706299
2	203904	100.173	42	136	20425728	20425728
3	209440	93.299	40	126	19540484	19540484
4	161937	78.476	36	119	12708144	12708144
5	168794	85.375	40	125	13634804	13634804
6	173082	91.461	47	134	15830321	15830321
		203096	161937	0.202657856
		203904	168794	0.172188873
		209440	173082	0.173596257
