# Supplementary material for: The CLEC3B inhibits cellular proliferation and metastasis of cholangiocarcinoma through Wnt/β-catenin pathway
Source: PeerJ. 2024 Nov 13;12:e18497. doi: 10.7717/peerj.18497 (PMC11568818; doi:10.7717/peerj.18497)
Supplement: Supplemental Information 12 [file peerj-12-18497-s012.zip]

Archive with 53 entries (45 files):
- qbc939/
- qbc939/qbc clone formation nc oe +Ca2+/
- qbc939/qbc clone formation nc oe +Ca2+/nc1.jpg
- qbc939/qbc clone formation nc oe +Ca2+/nc2.jpg
- qbc939/qbc clone formation nc oe +Ca2+/nc3.jpg
- qbc939/qbc clone formation nc oe +Ca2+/oe+钙1.jpg
- qbc939/qbc clone formation nc oe +Ca2+/oe+钙2.jpg
- qbc939/qbc clone formation nc oe +Ca2+/oe+钙3.jpg
- qbc939/qbc clone formation nc oe +Ca2+/oe1.jpg
- qbc939/qbc clone formation nc oe +Ca2+/oe2.jpg
- qbc939/qbc clone formation nc oe +Ca2+/oe3.jpg
- qbc939/qbc clone formation nc oe +Ca2+/Project1.pzfx
- qbc939/qbc clone formation nc oe +Ca2+/Summary.xls
- qbc939/qbc clone formation nc oe +Ca2+/全1.jpg
- qbc939/qbc939 migration nc oe +Ca2+/
- qbc939/qbc939 migration nc oe +Ca2+/Project1.pzfx
- qbc939/qbc939 migration nc oe +Ca2+/Summary.xls
- qbc939/qbc939 migration nc oe +Ca2+/picture/
- qbc939/qbc939 migration nc oe +Ca2+/picture/qbc939  clec3b  孔101.jpg
- qbc939/qbc939 migration nc oe +Ca2+/picture/qbc939  clec3b  孔201.jpg
- qbc939/qbc939 migration nc oe +Ca2+/picture/qbc939  clec3b  孔302.jpg
- qbc939/qbc939 migration nc oe +Ca2+/picture/qbc939  clec3b加Ca2+  孔101.jpg
- qbc939/qbc939 migration nc oe +Ca2+/picture/qbc939  clec3b加Ca2+  孔201.jpg
- qbc939/qbc939 migration nc oe +Ca2+/picture/qbc939  clec3b加Ca2+  孔302.jpg
- qbc939/qbc939 migration nc oe +Ca2+/picture/qbc939  nc  孔101.jpg
- qbc939/qbc939 migration nc oe +Ca2+/picture/qbc939  nc  孔204.jpg
- qbc939/qbc939 migration nc oe +Ca2+/picture/qbc939  nc  孔306.jpg
- qbc939/QBC939 Wound Healing nc oe oe+Ca2+/
- qbc939/QBC939 Wound Healing nc oe oe+Ca2+/nc/
- qbc939/QBC939 Wound Healing nc oe oe+Ca2+/nc/k1  NC1   24h.tif
- qbc939/QBC939 Wound Healing nc oe oe+Ca2+/nc/k1  NC1   oh.tif
- qbc939/QBC939 Wound Healing nc oe oe+Ca2+/nc/k1  NC2   24h.tif
- qbc939/QBC939 Wound Healing nc oe oe+Ca2+/nc/k1  NC2   oh.tif
- qbc939/QBC939 Wound Healing nc oe oe+Ca2+/nc/k1  NC3   24h.tif
- qbc939/QBC939 Wound Healing nc oe oe+Ca2+/nc/k1  NC3   oh.tif
- qbc939/QBC939 Wound Healing nc oe oe+Ca2+/nc/Results.xls
- qbc939/QBC939 Wound Healing nc oe oe+Ca2+/oe/
- qbc939/QBC939 Wound Healing nc oe oe+Ca2+/oe/k3  OE1   24h.tif
- qbc939/QBC939 Wound Healing nc oe oe+Ca2+/oe/k3  OE1   oh.tif
- qbc939/QBC939 Wound Healing nc oe oe+Ca2+/oe/k3  OE2   24h.tif
- qbc939/QBC939 Wound Healing nc oe oe+Ca2+/oe/k3  OE2   oh.tif
- qbc939/QBC939 Wound Healing nc oe oe+Ca2+/oe/k3  OE3   24h.tif
- qbc939/QBC939 Wound Healing nc oe oe+Ca2+/oe/k3  OE3   oh.tif
- qbc939/QBC939 Wound Healing nc oe oe+Ca2+/oe/Results.xls
- qbc939/QBC939 Wound Healing nc oe oe+Ca2+/oe +Ca2+/
- qbc939/QBC939 Wound Healing nc oe oe+Ca2+/oe +Ca2+/k5  OE+Ca2+ 1  oh.tif
- qbc939/QBC939 Wound Healing nc oe oe+Ca2+/oe +Ca2+/k5  OE+Ca2+ 1 24h.tif
- qbc939/QBC939 Wound Healing nc oe oe+Ca2+/oe +Ca2+/k5  OE+Ca2+ 2   oh.tif
- qbc939/QBC939 Wound Healing nc oe oe+Ca2+/oe +Ca2+/k5  OE+Ca2+ 2 24h.tif
- qbc939/QBC939 Wound Healing nc oe oe+Ca2+/oe +Ca2+/k5  OE+Ca2+ 3   oh.tif
- qbc939/QBC939 Wound Healing nc oe oe+Ca2+/oe +Ca2+/k5  OE+Ca2+ 3 24h.tif
- qbc939/QBC939 Wound Healing nc oe oe+Ca2+/oe +Ca2+/Results.xls
- qbc939/QBC939 Wound Healing nc oe oe+Ca2+/Project1.pzfx
