# Supplementary material for: The CLEC3B inhibits cellular proliferation and metastasis of cholangiocarcinoma through Wnt/β-catenin pathway
Source: PeerJ. 2024 Nov 13;12:e18497. doi: 10.7717/peerj.18497 (PMC11568818; doi:10.7717/peerj.18497)
Supplement: Supplemental Information 12 [file peerj-12-18497-s012.zip › qbc939/qbc clone formation nc oe +Ca2+/Summary.xls]

Slice	Count	Total Area	Average Size	%Area	Mean	IntDen
Clipboard	102	5134	50.333	29.247	255	12835
Clipboard-1	102	5181	50.794	31.624	255	12952.5
Clipboard-2	104	4985	47.933	28.828	255	12222.837
Clipboard-3	80	1077	10.257	6.73	255	2615.571
Clipboard-4	85	1559	9.225	11.112	255	2352.337
Clipboard-5	83	1402	10.159	10.075	255	2590.652
Clipboard-6	64	1730	13.622	11.836	255	3473.622
Clipboard-7	60	1255	12.304	8.716	255	3137.5
Clipboard-8	58	1016	10.809	6.939	255	2756.17
