# Supplementary material for: The CLEC3B inhibits cellular proliferation and metastasis of cholangiocarcinoma through Wnt/β-catenin pathway
Source: PeerJ. 2024 Nov 13;12:e18497. doi: 10.7717/peerj.18497 (PMC11568818; doi:10.7717/peerj.18497)
Supplement: Supplemental Information 12 [file peerj-12-18497-s012.zip › qbc939/QBC939 Wound Healing nc oe oe+Ca2+/nc/Results.xls]

	Area	Mean	Min	Max	IntDen	RawIntDen
1	226572	85.305	29	155	19327753	19327753
2	216960	96.304	39	143	20894153	20894153
3	214650	85.054	26	129	18256763	18256763
4	51820	145.1	44	235	10421100	10421100
5	40700	139.67	57	206	5684551	5684551
6	45000	127.264	50	165	5726887	5726887
	226572	51820	0.771286832
	216960	40700	0.812407817
	214650	45000	0.790356394
