# Supplementary material for: The CLEC3B inhibits cellular proliferation and metastasis of cholangiocarcinoma through Wnt/β-catenin pathway
Source: PeerJ. 2024 Nov 13;12:e18497. doi: 10.7717/peerj.18497 (PMC11568818; doi:10.7717/peerj.18497)
Supplement: Supplemental Information 12 [file peerj-12-18497-s012.zip › qbc939/QBC939 Wound Healing nc oe oe+Ca2+/oe/Results.xls]

	Area	Mean	Min	Max	IntDen	RawIntDen
1	207235	79.498	32	137	16474713	16474713
2	212296	76.482	28	129	16236830	16236830
3	203942	63.549	24	100	12960276	12960276
4	96354	103.789	41	149	10000463	10000463
5	90725	119.78	49	173	10867046	10867046
6	103572	116.142	51	159	12029054	12029054
		207235	96354	0.535049581
		212296	90725	0.572648566
		203942	103572	0.492149729
