# Supplementary material for: The CLEC3B inhibits cellular proliferation and metastasis of cholangiocarcinoma through Wnt/β-catenin pathway
Source: PeerJ. 2024 Nov 13;12:e18497. doi: 10.7717/peerj.18497 (PMC11568818; doi:10.7717/peerj.18497)
Supplement: Supplemental Information 12 [file peerj-12-18497-s012.zip › qbc939/QBC939 Wound Healing nc oe oe+Ca2+/oe +Ca2+/Results.xls]

	Area	Mean	Min	Max	IntDen	RawIntDen
1	223964	86.554	41	133	19385022	19385022
2	210760	91.528	37	137	19290389	19290389
3	208488	84.032	31	129	17519574	17519574
4	162500	106.104	37	137	15119766	15119766
5	155828	106.088	45	133	16531454	16531454
6	148836	102.601	38	153	15270707	15270707
	223964	162500	0.274436963
	210760	155828	0.260637692
	208488	148836	0.286117187
