# Supplementary material for: The CLEC3B inhibits cellular proliferation and metastasis of cholangiocarcinoma through Wnt/β-catenin pathway
Source: PeerJ. 2024 Nov 13;12:e18497. doi: 10.7717/peerj.18497 (PMC11568818; doi:10.7717/peerj.18497)
Supplement: Supplemental Information 13 [file peerj-12-18497-s013.zip]

Archive with 116 entries (95 files):
- hucct1 functional experiment/
- hucct1 functional experiment/control overexpression(NC OE)/
- hucct1 functional experiment/control overexpression(NC OE)/hucct  nc  oe clone formation/
- hucct1 functional experiment/control overexpression(NC OE)/hucct  nc  oe clone formation/Project1.pzfx
- hucct1 functional experiment/control overexpression(NC OE)/hucct  nc  oe clone formation/Summary.xls
- hucct1 functional experiment/control overexpression(NC OE)/hucct  nc  oe clone formation/picture/
- hucct1 functional experiment/control overexpression(NC OE)/hucct  nc  oe clone formation/picture/hucct clec3b过表达基因  nc  oe.jpg
- hucct1 functional experiment/control overexpression(NC OE)/hucct  nc  oe clone formation/picture/nc 孔1.jpg
- hucct1 functional experiment/control overexpression(NC OE)/hucct  nc  oe clone formation/picture/nc 孔2.jpg
- hucct1 functional experiment/control overexpression(NC OE)/hucct  nc  oe clone formation/picture/nc 孔3.jpg
- hucct1 functional experiment/control overexpression(NC OE)/hucct  nc  oe clone formation/picture/oe 孔1.jpg
- hucct1 functional experiment/control overexpression(NC OE)/hucct  nc  oe clone formation/picture/oe 孔2.jpg
- hucct1 functional experiment/control overexpression(NC OE)/hucct  nc  oe clone formation/picture/oe 孔3.jpg
- hucct1 functional experiment/control overexpression(NC OE)/hucct1 nc oe Invasion/
- hucct1 functional experiment/control overexpression(NC OE)/hucct1 nc oe Invasion/Project1.pzfx
- hucct1 functional experiment/control overexpression(NC OE)/hucct1 nc oe Invasion/Summary.xls
- hucct1 functional experiment/control overexpression(NC OE)/hucct1 nc oe Invasion/picture/
- hucct1 functional experiment/control overexpression(NC OE)/hucct1 nc oe Invasion/picture/hucct  过表达  oe  第1孔 第1张.jpg
- hucct1 functional experiment/control overexpression(NC OE)/hucct1 nc oe Invasion/picture/hucct  过表达  oe  第2孔 第1张.jpg
- hucct1 functional experiment/control overexpression(NC OE)/hucct1 nc oe Invasion/picture/hucct  过表达  oe  第3孔 第1张.jpg
- hucct1 functional experiment/control overexpression(NC OE)/hucct1 nc oe Invasion/picture/hucct  过表达的nc组 第1孔 第1张.jpg
- hucct1 functional experiment/control overexpression(NC OE)/hucct1 nc oe Invasion/picture/hucct  过表达的nc组 第2孔 第1张.jpg
- hucct1 functional experiment/control overexpression(NC OE)/hucct1 nc oe Invasion/picture/hucct  过表达的nc组 第3孔 第1张.jpg
- hucct1 functional experiment/control overexpression(NC OE)/hucct1 nc oe migration/
- hucct1 functional experiment/control overexpression(NC OE)/hucct1 nc oe migration/Project1.pzfx
- hucct1 functional experiment/control overexpression(NC OE)/hucct1 nc oe migration/Summary.xls
- hucct1 functional experiment/control overexpression(NC OE)/hucct1 nc oe migration/picture/
- hucct1 functional experiment/control overexpression(NC OE)/hucct1 nc oe migration/picture/hucct clec3b nc孔1 20X033.jpg
- hucct1 functional experiment/control overexpression(NC OE)/hucct1 nc oe migration/picture/hucct clec3b nc孔2 20X041.jpg
- hucct1 functional experiment/control overexpression(NC OE)/hucct1 nc oe migration/picture/hucct clec3b nc孔3 20X050.jpg
- hucct1 functional experiment/control overexpression(NC OE)/hucct1 nc oe migration/picture/hucct clec3b oe孔1 20X057.jpg
- hucct1 functional experiment/control overexpression(NC OE)/hucct1 nc oe migration/picture/hucct clec3b oe孔2 20X070.jpg
- hucct1 functional experiment/control overexpression(NC OE)/hucct1 nc oe migration/picture/hucct clec3b oe孔3 20X076.jpg
- hucct1 functional experiment/control overexpression(NC OE)/hucct1 nc oe Wound Healing/
- hucct1 functional experiment/control overexpression(NC OE)/hucct1 nc oe Wound Healing/nc 0-24h Results.xls
- hucct1 functional experiment/control overexpression(NC OE)/hucct1 nc oe Wound Healing/oe 0-24h Results.xls
- hucct1 functional experiment/control overexpression(NC OE)/hucct1 nc oe Wound Healing/Project1.pzfx
- hucct1 functional experiment/control overexpression(NC OE)/hucct1 nc oe Wound Healing/picture/
- hucct1 functional experiment/control overexpression(NC OE)/hucct1 nc oe Wound Healing/picture/nc       k1       j        0h.jpg
- hucct1 functional experiment/control overexpression(NC OE)/hucct1 nc oe Wound Healing/picture/nc       k1       k        0h.jpg
- hucct1 functional experiment/control overexpression(NC OE)/hucct1 nc oe Wound Healing/picture/nc       k1       l        0h.jpg
- hucct1 functional experiment/control overexpression(NC OE)/hucct1 nc oe Wound Healing/picture/nc       k1      j        24h.jpg
- hucct1 functional experiment/control overexpression(NC OE)/hucct1 nc oe Wound Healing/picture/nc       k1      k        24h.jpg
- hucct1 functional experiment/control overexpression(NC OE)/hucct1 nc oe Wound Healing/picture/nc       k1      l        24h.jpg
- hucct1 functional experiment/control overexpression(NC OE)/hucct1 nc oe Wound Healing/picture/oe        k1       k        0h.jpg
- hucct1 functional experiment/control overexpression(NC OE)/hucct1 nc oe Wound Healing/picture/oe        k1       l        0h.jpg
- hucct1 functional experiment/control overexpression(NC OE)/hucct1 nc oe Wound Healing/picture/oe        k1       m        0h.jpg
- hucct1 functional experiment/control overexpression(NC OE)/hucct1 nc oe Wound Healing/picture/oe       k1       k        24h.jpg
- hucct1 functional experiment/control overexpression(NC OE)/hucct1 nc oe Wound Healing/picture/oe       k1       l        24h.jpg
- hucct1 functional experiment/control overexpression(NC OE)/hucct1 nc oe Wound Healing/picture/oe       k1       m        24h.jpg
- hucct1 functional experiment/hucct cck8  nc oe,nc si/
- hucct1 functional experiment/hucct cck8  nc oe,nc si/2023.8.18 cck8  clec3b基因的nc 和oe组 第一天数据.xls
- hucct1 functional experiment/hucct cck8  nc oe,nc si/2023.8.18 cck8  clec3b基因的sicon  si512  si 185 第一天数据.xls
- hucct1 functional experiment/hucct cck8  nc oe,nc si/2023.8.19  cck8  clec3b基因的nc 和oe组 第2天数据.xls
- hucct1 functional experiment/hucct cck8  nc oe,nc si/2023.8.19 cck8  clec3b基因的sicon  si512  si 185 第2天数据.xls
- hucct1 functional experiment/hucct cck8  nc oe,nc si/2023.8.20  cck8  clec3b基因的sicon  si512  si 185 第3天数据.xls
- hucct1 functional experiment/hucct cck8  nc oe,nc si/2023.8.20  cck8  clec3b基因的sicon  si512  si 185 第3天数据2.xls
- hucct1 functional experiment/hucct cck8  nc oe,nc si/2023.8.20 cck8  clec3b基因的nc 和oe组 第3天数据.xls
- hucct1 functional experiment/hucct cck8  nc oe,nc si/2023.8.21  cck8  clec3b基因的nc 和oe组 第四天数据.xls
- hucct1 functional experiment/hucct cck8  nc oe,nc si/2023.8.21  cck8  clec3b基因的sicon  si512  si 185 第4天数据.xls
- hucct1 functional experiment/hucct cck8  nc oe,nc si/2023.8.22  cck8  clec3b基因的nc 和oe组 第5天数据.xls
- hucct1 functional experiment/hucct cck8  nc oe,nc si/2023.8.22  cck8  clec3b基因的sicon  si512  si 185 第5天数据.xls
- hucct1 functional experiment/hucct cck8  nc oe,nc si/cck8 clec3b   nc  knock down.xls
- hucct1 functional experiment/hucct cck8  nc oe,nc si/cck8 clec3b   nc  over expression.xls
- hucct1 functional experiment/hucct cck8  nc oe,nc si/HUCCT CCK8 control overexpression.pzfx
- hucct1 functional experiment/hucct cck8  nc oe,nc si/HUCCT CCK8 nc knockdown.pzfx
- hucct1 functional experiment/NC knockdown (NC SI)/
- hucct1 functional experiment/NC knockdown (NC SI)/hucct   nc  si  clone formation/
- hucct1 functional experiment/NC knockdown (NC SI)/hucct   nc  si  clone formation/Project1.pzfx
- hucct1 functional experiment/NC knockdown (NC SI)/hucct   nc  si  clone formation/Summary.xls
- hucct1 functional experiment/NC knockdown (NC SI)/hucct   nc  si  clone formation/picture/
- hucct1 functional experiment/NC knockdown (NC SI)/hucct   nc  si  clone formation/picture/si185-1.jpg
- hucct1 functional experiment/NC knockdown (NC SI)/hucct   nc  si  clone formation/picture/si185-2.jpg
- hucct1 functional experiment/NC knockdown (NC SI)/hucct   nc  si  clone formation/picture/si185-3.jpg
- hucct1 functional experiment/NC knockdown (NC SI)/hucct   nc  si  clone formation/picture/sicon  si185.jpg
- hucct1 functional experiment/NC knockdown (NC SI)/hucct   nc  si  clone formation/picture/sicon-1.jpg
- hucct1 functional experiment/NC knockdown (NC SI)/hucct   nc  si  clone formation/picture/sicon-2.jpg
- hucct1 functional experiment/NC knockdown (NC SI)/hucct   nc  si  clone formation/picture/sicon-3.jpg
- hucct1 functional experiment/NC knockdown (NC SI)/hucct1 nc si Invasion/
- hucct1 functional experiment/NC knockdown (NC SI)/hucct1 nc si Invasion/Project1.pzfx
- hucct1 functional experiment/NC knockdown (NC SI)/hucct1 nc si Invasion/Summary.xls
- hucct1 functional experiment/NC knockdown (NC SI)/hucct1 nc si Invasion/picture/
- hucct1 functional experiment/NC knockdown (NC SI)/hucct1 nc si Invasion/picture/picture/
- hucct1 functional experiment/NC knockdown (NC SI)/hucct1 nc si Invasion/picture/picture/hucct  si185 第1孔 第1张.jpg
- hucct1 functional experiment/NC knockdown (NC SI)/hucct1 nc si Invasion/picture/picture/hucct  si185 第2孔 第1张.jpg
- hucct1 functional experiment/NC knockdown (NC SI)/hucct1 nc si Invasion/picture/picture/hucct  si185 第3孔 第2张.jpg
- hucct1 functional experiment/NC knockdown (NC SI)/hucct1 nc si Invasion/picture/picture/hucct  sicon 第1孔 第1张.jpg
- hucct1 functional experiment/NC knockdown (NC SI)/hucct1 nc si Invasion/picture/picture/hucct  sicon 第2孔 第1张.jpg
- hucct1 functional experiment/NC knockdown (NC SI)/hucct1 nc si Invasion/picture/picture/hucct  sicon 第3孔 第1张.jpg
- hucct1 functional experiment/NC knockdown (NC SI)/hucct1 nc si migration/
- hucct1 functional experiment/NC knockdown (NC SI)/hucct1 nc si migration/Project1.pzfx
- hucct1 functional experiment/NC knockdown (NC SI)/hucct1 nc si migration/Summary.xls
- hucct1 functional experiment/NC knockdown (NC SI)/hucct1 nc si migration/picture/
- hucct1 functional experiment/NC knockdown (NC SI)/hucct1 nc si migration/picture/hucct clec3b si185孔1 20X015.jpg
- hucct1 functional experiment/NC knockdown (NC SI)/hucct1 nc si migration/picture/hucct clec3b si185孔2 20X024.jpg
- hucct1 functional experiment/NC knockdown (NC SI)/hucct1 nc si migration/picture/hucct clec3b si185孔3 20X032.jpg
- hucct1 functional experiment/NC knockdown (NC SI)/hucct1 nc si migration/picture/hucct clec3b sicon孔1 20X003.jpg
- hucct1 functional experiment/NC knockdown (NC SI)/hucct1 nc si migration/picture/hucct clec3b sicon孔2 20X007.jpg
- hucct1 functional experiment/NC knockdown (NC SI)/hucct1 nc si migration/picture/hucct clec3b sicon孔3 20X013.jpg
- hucct1 functional experiment/NC knockdown (NC SI)/hucct1 nc si Wound Healing/
- hucct1 functional experiment/NC knockdown (NC SI)/hucct1 nc si Wound Healing/Project1.pzfx
- hucct1 functional experiment/NC knockdown (NC SI)/hucct1 nc si Wound Healing/si 0-24h Results.xls
- hucct1 functional experiment/NC knockdown (NC SI)/hucct1 nc si Wound Healing/sicon 0-24h Results.xls
- hucct1 functional experiment/NC knockdown (NC SI)/hucct1 nc si Wound Healing/picture/
- hucct1 functional experiment/NC knockdown (NC SI)/hucct1 nc si Wound Healing/picture/si185        k1         i            24h.jpg
- hucct1 functional experiment/NC knockdown (NC SI)/hucct1 nc si Wound Healing/picture/si185        k1         j            24h.jpg
- hucct1 functional experiment/NC knockdown (NC SI)/hucct1 nc si Wound Healing/picture/si185        k1         k            24h.jpg
- hucct1 functional experiment/NC knockdown (NC SI)/hucct1 nc si Wound Healing/picture/si185       k1      i        0h.jpg
- hucct1 functional experiment/NC knockdown (NC SI)/hucct1 nc si Wound Healing/picture/si185       k1      j        0h.jpg
- hucct1 functional experiment/NC knockdown (NC SI)/hucct1 nc si Wound Healing/picture/si185       k1      k        0h.jpg
- hucct1 functional experiment/NC knockdown (NC SI)/hucct1 nc si Wound Healing/picture/sicon        k1       f         24h.jpg
- hucct1 functional experiment/NC knockdown (NC SI)/hucct1 nc si Wound Healing/picture/sicon        k1       g         24h.jpg
- hucct1 functional experiment/NC knockdown (NC SI)/hucct1 nc si Wound Healing/picture/sicon        k1       h         24h.jpg
- hucct1 functional experiment/NC knockdown (NC SI)/hucct1 nc si Wound Healing/picture/sicon      k1     f        0h.jpg
- hucct1 functional experiment/NC knockdown (NC SI)/hucct1 nc si Wound Healing/picture/sicon      k1     g        0h.jpg
- hucct1 functional experiment/NC knockdown (NC SI)/hucct1 nc si Wound Healing/picture/sicon      k1     h        0h.jpg
