# Supplementary material for: The CLEC3B inhibits cellular proliferation and metastasis of cholangiocarcinoma through Wnt/β-catenin pathway
Source: PeerJ. 2024 Nov 13;12:e18497. doi: 10.7717/peerj.18497 (PMC11568818; doi:10.7717/peerj.18497)
Supplement: Supplemental Information 13 [file peerj-12-18497-s013.zip › hucct1 functional experiment/control overexpression(NC OE)/hucct nc oe clone formation/Summary.xls]

Slice	Count	Total Area	Average Size	%Area	Mean	IntDen
Clipboard	44	2326.000	52.864	11.621	255	13480.227
Clipboard-1	47	2369.000	50.404	13.705	255	12853.085
Clipboard	35	2507.000	71.629	11.305	255	18265.286
Clipboard	24	628.000	26.167	3.346	255	6672.500
Clipboard-3	16	877.000	54.812	1.523	255	13977.188
Clipboard-4	11	229.000	20.818	1.249	255	5308.636
