# Supplementary material for: The CLEC3B inhibits cellular proliferation and metastasis of cholangiocarcinoma through Wnt/β-catenin pathway
Source: PeerJ. 2024 Nov 13;12:e18497. doi: 10.7717/peerj.18497 (PMC11568818; doi:10.7717/peerj.18497)
Supplement: Supplemental Information 13 [file peerj-12-18497-s013.zip › hucct1 functional experiment/control overexpression(NC OE)/hucct1 nc oe Invasion/Summary.xls]

Slice	Count	Total Area	Average Size	%Area	Mean	IntDen
Clipboard	30	307057	7873.256	5.138	255	2007680.385
Clipboard-1	16	64795	4049.688	3.126	255	1032670.312
Clipboard-2	17	64126	3772.118	3.094	255	961890
Clipboard-3	60	282618	4710.3	13.635	255	1201126.5
Clipboard-4	46	448604	9752.261	21.644	255	2486826.522
Clipboard-5	51	186780	3662.353	9.011	255	933900
