# Supplementary material for: The CLEC3B inhibits cellular proliferation and metastasis of cholangiocarcinoma through Wnt/β-catenin pathway
Source: PeerJ. 2024 Nov 13;12:e18497. doi: 10.7717/peerj.18497 (PMC11568818; doi:10.7717/peerj.18497)
Supplement: Supplemental Information 13 [file peerj-12-18497-s013.zip › hucct1 functional experiment/control overexpression(NC OE)/hucct1 nc oe migration/Summary.xls]

Slice	Count	Total Area	Average Size	%Area	Mean	IntDen
Clipboard	80	279123	3489.038	13.474	255	889704.562
Clipboard-1	74	289001	3905.419	13.943	255	995881.824
Clipboard-2	84	287663	3424.56	13.879	255	873262.679
Clipboard-3	17	106136	2081.098	5.124	255	530680
Clipboard-4	17	89559	1722.288	4.321	255	439183.558
Clipboard-5	16	79967	1599.34	3.858	255	407831.7
