# Supplementary material for: The CLEC3B inhibits cellular proliferation and metastasis of cholangiocarcinoma through Wnt/β-catenin pathway
Source: PeerJ. 2024 Nov 13;12:e18497. doi: 10.7717/peerj.18497 (PMC11568818; doi:10.7717/peerj.18497)
Supplement: Supplemental Information 13 [file peerj-12-18497-s013.zip › hucct1 functional experiment/control overexpression(NC OE)/hucct1 nc oe Wound Healing/nc 0-24h Results.xls]

	Area	Mean	Min	Max	IntDen	RawIntDen
1	250446	71.209	30	108	17833929	17833929
2	246390	74.209	26	99	18284460	18284460
3	239956	75.126	28	110	18026835	18026835
4	91010	89.519	31	138	8147091	8147091
5	79597	93.04	39	134	7405703	7405703
6	77654	92.801	46	127	7206333	7206333
	250446	91010	0.636608291
	246390	79597	0.676947116
	239956	77654	0.676382337
