# Supplementary material for: The CLEC3B inhibits cellular proliferation and metastasis of cholangiocarcinoma through Wnt/β-catenin pathway
Source: PeerJ. 2024 Nov 13;12:e18497. doi: 10.7717/peerj.18497 (PMC11568818; doi:10.7717/peerj.18497)
Supplement: Supplemental Information 13 [file peerj-12-18497-s013.zip › hucct1 functional experiment/control overexpression(NC OE)/hucct1 nc oe Wound Healing/oe 0-24h Results.xls]

	Area	Mean	Min	Max	IntDen	RawIntDen
1	267003	75.21	37	113	20081409	20081409
2	285120	77.161	36	114	22000042	22000042
3	252648	76.868	19	107	19420531	19420531
4	189925	86.86	36	125	14478931	14478931
5	196595	85.293	35	118	16768215	16768215
6	171902	84.686	35	113	13710848	13710848
	267003	189925	0.288678404
	285120	196595	0.310483305
	252648	171902	0.319598809
