# Supplementary material for: The CLEC3B inhibits cellular proliferation and metastasis of cholangiocarcinoma through Wnt/β-catenin pathway
Source: PeerJ. 2024 Nov 13;12:e18497. doi: 10.7717/peerj.18497 (PMC11568818; doi:10.7717/peerj.18497)
Supplement: Supplemental Information 13 [file peerj-12-18497-s013.zip › hucct1 functional experiment/hucct cck8 nc oe,nc si/2023.8.18 cck8 clec3b基因的nc 和oe组 第一天数据.xls]

## Sheet: Magellan Sheet 1
<>	1	2	3	4	5	6	7	8	9	10	11	12
A	0.0476	0.0441	0.0367	0.0389	0.0388	0.0403	0.0403	0.0395	0.0402	0.0404	0.0394	0.0386
B	0.0505	0.2206	0.1924	0.1327	0.1303	0.1347	0.1334	0.1357	0.1314	0.1344	0.1329	0.0413
C	0.0608	0.2272	0.2076	0.1497	0.146	0.1488	0.146	0.1481	0.1488	0.1511	0.1503	0.0522
D	0.0635	0.2123	0.1881	0.1418	0.1315	0.1374	0.1331	0.1366	0.1348	0.1355	0.2551	0.0438
E	0.0408	0.2299	0.2026	0.1423	0.1393	0.1437	0.1417	0.1453	0.1388	0.1409	0.1536	0.0375
F	0.0433	0.2298	0.215	0.1553	0.1471	0.1559	0.1478	0.1468	0.1495	0.1488	0.1644	0.0414
G	0.0512	0.2448	0.2222	0.1622	0.1532	0.1578	0.1641	0.1526	0.1699	0.1579	0.1707	0.0504
H	0.0457	0.0463	0.0475	0.046	0.0469	0.0485	0.0469	0.0467	0.0477	0.0505	0.0579	0.0433
		nc	oe
		第一天cck8
		hucct
		clec3b
