# Supplementary material for: The CLEC3B inhibits cellular proliferation and metastasis of cholangiocarcinoma through Wnt/β-catenin pathway
Source: PeerJ. 2024 Nov 13;12:e18497. doi: 10.7717/peerj.18497 (PMC11568818; doi:10.7717/peerj.18497)
Supplement: Supplemental Information 13 [file peerj-12-18497-s013.zip › hucct1 functional experiment/hucct cck8 nc oe,nc si/2023.8.18 cck8 clec3b基因的sicon si512 si 185 第一天数据.xls]

## Sheet: Magellan Sheet 1
<>	1	2	3	4	5	6	7	8	9	10	11	12
A	0.0407	0.044	0.0396	0.039	0.0389	0.0446	0.0392	0.0403	0.0386	0.0386	0.0384	0.0378
B	0.0493	0.1848	0.1827	0.195	0.1358	0.1372	0.136	0.1375	0.1356	0.1343	0.0391	0.0386
C	0.0601	0.2043	0.2004	0.2086	0.1503	0.1513	0.1509	0.1513	0.151	0.1524	0.0373	0.0508
D	0.0596	0.1834	0.1848	0.1989	0.136	0.1366	0.1422	0.1375	0.1372	0.1417	0.0403	0.0411
E	0.0399	0.1999	0.1962	0.2209	0.1466	0.1429	0.1517	0.1455	0.1456	0.1508	0.0409	0.0366
F	0.0427	0.2074	0.2036	0.2182	0.1578	0.1596	0.1593	0.1511	0.1572	0.1604	0.0383	0.041
G	0.0528	0.2149	0.2157	0.2258	0.1666	0.163	0.1728	0.1647	0.1716	0.1716	0.0369	0.0527
H	0.0462	0.0442	0.0465	0.0465	0.0478	0.046	0.049	0.0474	0.0505	0.0486	0.0609	0.0444
		sicon	si512	si185
		第一天
		hucct
		clec3b
		1.1947	1.1834	1.2674
		0.398233	0.394467	0.422467
