# Supplementary material for: The CLEC3B inhibits cellular proliferation and metastasis of cholangiocarcinoma through Wnt/β-catenin pathway
Source: PeerJ. 2024 Nov 13;12:e18497. doi: 10.7717/peerj.18497 (PMC11568818; doi:10.7717/peerj.18497)
Supplement: Supplemental Information 13 [file peerj-12-18497-s013.zip › hucct1 functional experiment/hucct cck8 nc oe,nc si/2023.8.19 cck8 clec3b基因的nc 和oe组 第2天数据.xls]

## Sheet: Magellan Sheet 1
<>	1	2	3	4	5	6	7	8	9	10	11	12
A	0.0466	0.043	0.0382	0.0394	0.0388	0.0404	0.0418	0.0388	0.0397	0.0389	0.0407	0.0386
B	0.0456	1.3327	0.9479	0.2689	0.2184	0.1392	0.1377	0.1403	0.1349	0.1389	0.1353	0.0398
C	0.0576	1.322	0.9605	0.2838	0.2343	0.1528	0.1504	0.1519	0.1527	0.1548	0.1545	0.0512
D	0.0556	1.3045	0.9216	0.2596	0.2194	0.141	0.1365	0.1407	0.137	0.139	0.1428	0.0426
E	0.0395	1.4742	0.983	0.2925	0.2482	0.1485	0.1448	0.151	0.1442	0.1457	0.1586	0.0377
F	0.0448	1.4472	0.9996	0.294	0.2459	0.161	0.1515	0.1512	0.1514	0.1526	0.1682	0.0411
G	0.0522	1.4643	1.0303	0.3077	0.2539	0.1613	0.1669	0.1556	0.1735	0.1609	0.1739	0.0515
H	0.0477	0.0474	0.0476	0.0471	0.0476	0.0486	0.0478	0.0464	0.0484	0.048	0.056	0.0436
				nc	oe
				hucct
				clec3b
				第二天
				1.7065	1.4201
