# Supplementary material for: The CLEC3B inhibits cellular proliferation and metastasis of cholangiocarcinoma through Wnt/β-catenin pathway
Source: PeerJ. 2024 Nov 13;12:e18497. doi: 10.7717/peerj.18497 (PMC11568818; doi:10.7717/peerj.18497)
Supplement: Supplemental Information 13 [file peerj-12-18497-s013.zip › hucct1 functional experiment/hucct cck8 nc oe,nc si/2023.8.19 cck8 clec3b基因的sicon si512 si 185 第2天数据.xls]

## Sheet: Magellan Sheet 1
<>	1	2	3	4	5	6	7	8	9	10	11	12
A	0.0435	0.0444	0.0397	0.0396	0.0389	0.0405	0.0408	0.0405	0.0397	0.0386	0.0407	0.0401
B	0.0545	0.7962	0.8281	1.0907	0.1884	0.1949	0.2237	0.1424	0.14	0.138	0.0388	0.04
C	0.0646	0.8204	0.8708	1.0921	0.1858	0.2083	0.2464	0.1551	0.1542	0.1564	0.0324	0.0527
D	0.0682	0.8043	0.8365	1.1409	0.1958	0.1938	0.2335	0.1409	0.1411	0.1453	0.0377	0.0427
E	0.0397	0.9431	0.9138	1.2465	0.22	0.2096	0.2437	0.1495	0.1501	0.1579	0.0364	0.0385
F	0.0428	0.9326	0.9268	1.1848	0.2264	0.2345	0.2568	0.1554	0.1609	0.1656	0.036	0.0412
G	0.0529	0.9409	0.9319	1.239	0.2329	0.2278	0.2585	0.1673	0.1756	0.1758	0.0367	0.0534
H	0.0467	0.0472	0.0472	0.0472	0.0483	0.0477	0.0484	0.0479	0.0494	0.0496	0.062	0.0454
					sicon	si512	si185
					hucct
					clec3b
					day2
					1.0535	1.2689	1.4626
					0.175583	0.211483	0.243767
