# Supplementary material for: The CLEC3B inhibits cellular proliferation and metastasis of cholangiocarcinoma through Wnt/β-catenin pathway
Source: PeerJ. 2024 Nov 13;12:e18497. doi: 10.7717/peerj.18497 (PMC11568818; doi:10.7717/peerj.18497)
Supplement: Supplemental Information 13 [file peerj-12-18497-s013.zip › hucct1 functional experiment/hucct cck8 nc oe,nc si/2023.8.20 cck8 clec3b基因的sicon si512 si 185 第3天数据.xls]

## Sheet: Magellan Sheet 1
<>	1	2	3	4	5	6	7	8	9	10	11	12
A	0.0418	0.0425	0.0383	0.0381	0.0378	0.0388	0.0387	0.0395	0.0377	0.0377	0.0371	0.0407
B	0.0523	1.2439	1.399	1.8563	1.2228	1.2794	1.9119	0.2585	0.2417	0.3038	0.0367	0.0378
C	0.0642	1.2965	1.4762	1.8608	1.1289	1.2085	2.0157	0.2731	0.2677	0.3311	0.036	0.0516
D	0.0672	1.3142	1.4351	1.9409	1.2819	1.2627	2.018	0.2568	0.2465	0.327	0.039	0.0416
E	0.0393	1.5855	1.5611	2.1202	1.4893	1.3786	2.0982	0.2777	0.2678	0.3393	0.0406	0.0366
F	0.0424	1.5486	1.5868	2.029	1.4993	1.5068	2.195	0.2874	0.2834	0.3665	0.0373	0.0393
G	0.0547	1.544	1.5613	2.0928	1.4842	1.425	2.0492	0.2924	0.2934	0.3826	0.0367	0.0525
H	0.0603	0.0475	0.0468	0.0472	0.0483	0.0485	0.0479	0.0475	0.0485	0.0507	0.0627	0.0452
								sicon	si512	si185
								1.6459	1.1123	2.0503
								0.274317	0.278075	0.341717
