# Supplementary material for: The CLEC3B inhibits cellular proliferation and metastasis of cholangiocarcinoma through Wnt/β-catenin pathway
Source: PeerJ. 2024 Nov 13;12:e18497. doi: 10.7717/peerj.18497 (PMC11568818; doi:10.7717/peerj.18497)
Supplement: Supplemental Information 13 [file peerj-12-18497-s013.zip › hucct1 functional experiment/hucct cck8 nc oe,nc si/2023.8.20 cck8 clec3b基因的sicon si512 si 185 第3天数据2.xls]

## Sheet: Magellan Sheet 1
<>	1	2	3	4	5	6	7	8	9	10	11	12
A	0.0429	0.0442	0.0388	0.0402	0.0385	0.0402	0.0406	0.0396	0.0389	0.0391	0.0393	0.0421
B	0.0567	1.2316	1.3867	1.8437	1.2142	1.2691	1.907	0.2558	0.2378	0.3031	0.037	0.0398
C	0.0667	1.2837	1.466	1.8468	1.1203	1.1994	2.0112	0.2687	0.2645	0.3285	0.0376	0.0533
D	0.0715	1.3012	1.4233	1.9283	1.2733	1.2533	2.0131	0.2519	0.2404	0.3265	0.0397	0.043
E	0.0394	1.5657	1.5422	2.0948	1.473	1.3669	2.0877	0.2699	0.2615	0.3339	0.0414	0.0389
F	0.0433	1.5294	1.57	2.0082	1.4853	1.496	2.1809	0.2821	0.2764	0.3549	0.0375	0.04
G	0.0552	1.5262	1.5442	2.0744	1.4698	1.4155	2.037	0.2878	0.2925	0.375	0.0381	0.0543
H	0.0605	0.049	0.0481	0.048	0.0478	0.0486	0.0488	0.0488	0.0509	0.0514	0.0627	0.047
								1.6162	1.3353	2.0219
								0.269367	0.26706	0.336983
									1.0949
									0.273725
