# Supplementary material for: The CLEC3B inhibits cellular proliferation and metastasis of cholangiocarcinoma through Wnt/β-catenin pathway
Source: PeerJ. 2024 Nov 13;12:e18497. doi: 10.7717/peerj.18497 (PMC11568818; doi:10.7717/peerj.18497)
Supplement: Supplemental Information 13 [file peerj-12-18497-s013.zip › hucct1 functional experiment/hucct cck8 nc oe,nc si/2023.8.20 cck8 clec3b基因的nc 和oe组 第3天数据.xls]

## Sheet: Magellan Sheet 1
<>	1	2	3	4	5	6	7	8	9	10	11	12
A	0.0494	0.0423	0.0383	0.0373	0.0389	0.0394	0.0393	0.0385	0.0388	0.0382	0.0387	0.0375
B	0.0599	2.2211	1.5622	2.7352	1.6088	0.533	0.3361	0.1351	0.13	0.1357	0.1278	0.0402
C	0.0706	2.1864	1.5772	2.7406	1.6934	0.5847	0.3581	0.1505	0.1499	0.1521	0.1498	0.0538
D	0.0845	2.1759	1.5185	2.8114	1.6736	0.5516	0.3264	0.1411	0.1346	0.1383	0.1366	0.0441
E	0.0431	2.524	1.6201	3.0083	1.8551	0.5827	0.3708	0.1525	0.1443	0.1449	0.1581	0.0391
F	0.0443	2.4825	1.6285	3.0615	1.8007	0.5971	0.3939	0.1512	0.1506	0.1531	0.1669	0.0425
G	0.0551	2.4347	1.6829	3.0227	1.8903	0.6043	0.4134	0.1544	0.1732	0.1602	0.1719	0.0545
H	0.0532	0.049	0.0492	0.048	0.0503	0.0494	0.047	0.0466	0.0491	0.0482	0.059	0.0431
						nc	oe
						hucct
						clec3b
						3.4534	2.1987
						day3
