# Supplementary material for: The CLEC3B inhibits cellular proliferation and metastasis of cholangiocarcinoma through Wnt/β-catenin pathway
Source: PeerJ. 2024 Nov 13;12:e18497. doi: 10.7717/peerj.18497 (PMC11568818; doi:10.7717/peerj.18497)
Supplement: Supplemental Information 13 [file peerj-12-18497-s013.zip › hucct1 functional experiment/hucct cck8 nc oe,nc si/2023.8.21 cck8 clec3b基因的nc 和oe组 第四天数据.xls]

## Sheet: Magellan Sheet 1
<>	1	2	3	4	5	6	7	8	9	10	11	12
A	0.0481	0.0439	0.0374	0.0395	0.0392	0.0403	0.0412	0.0392	0.0396	0.0387	0.0392	0.0384
B	0.0463	2.8758	2.0997	3.3298	2.6117	3.4377	3.0237	0.8284	0.4737	0.142	0.1329	0.0385
C	0.0601	2.7783	2.0964	3.209	2.6657	3.3215	3.0511	0.8502	0.4791	0.1583	0.1558	0.0533
D	0.0612	2.7899	2.0696	2.9991	2.6453	3.4522	2.8595	0.8367	0.4839	0.1481	0.142	0.0438
E	0.0407	3.3439	2.1765	3.5287	3.0747	4	3.1494	0.8919	0.5079	0.1539	0.1619	0.0385
F	0.0438	3.2941	2.2013	3.4365	2.9543	4	3.5467	0.8246	0.5345	0.1604	0.171	0.041
G	0.055	3.0985	2.2453	3.2857	3.0044	3.7496	3.3206	0.8377	0.5917	0.1699	0.1772	0.0537
H	0.073	0.0479	0.0488	0.0471	0.0478	0.0475	0.048	0.0483	0.0493	0.0495	0.0567	0.0428
								5.0695	3.0708
								nc	oe
								hucct
								clec3b
								day4
