# Supplementary material for: The CLEC3B inhibits cellular proliferation and metastasis of cholangiocarcinoma through Wnt/β-catenin pathway
Source: PeerJ. 2024 Nov 13;12:e18497. doi: 10.7717/peerj.18497 (PMC11568818; doi:10.7717/peerj.18497)
Supplement: Supplemental Information 13 [file peerj-12-18497-s013.zip › hucct1 functional experiment/hucct cck8 nc oe,nc si/2023.8.21 cck8 clec3b基因的sicon si512 si 185 第4天数据.xls]

## Sheet: Magellan Sheet 1
<>	1	2	3	4	5	6	7	8	9	10	11	12
A	0.0455	0.0439	0.039	0.0384	0.0398	0.0383	0.0408	0.0392	0.039	0.0393	0.04	0.0402
B	0.0649	0.2819	0.241	0.3757	0.146	0.1398	0.1447	0.04	0.0401	0.0406	0.0396	0.0398
C	0.0759	0.3199	0.2689	0.3568	0.1619	0.1562	0.1613	0.0393	0.0392	0.0393	0.0385	0.0552
D	0.088	0.2951	0.242	0.3622	0.1465	0.1436	0.1435	0.0418	0.0419	0.0419	0.0416	0.0414
E	0.0392	0.3062	0.272	0.4139	0.1495	0.1525	0.151	0.0424	0.0423	0.043	0.041	0.0372
F	0.0389	0.3122	0.2881	0.3916	0.1555	0.1538	0.1556	0.0392	0.038	0.0401	0.0379	0.0404
G	0.0559	0.3406	0.2969	0.4229	0.1672	0.1732	0.1631	0.0375	0.0371	0.0418	0.0375	0.0536
H	0.0935	0.0487	0.0481	0.0459	0.0471	0.0474	0.0466	0.0476	0.047	0.0516	0.0603	0.0442
		sicon	si512	si185
		1.8559	1.6089	2.3231
		hucct
		clec3b
		day4
