# Supplementary material for: The CLEC3B inhibits cellular proliferation and metastasis of cholangiocarcinoma through Wnt/β-catenin pathway
Source: PeerJ. 2024 Nov 13;12:e18497. doi: 10.7717/peerj.18497 (PMC11568818; doi:10.7717/peerj.18497)
Supplement: Supplemental Information 13 [file peerj-12-18497-s013.zip › hucct1 functional experiment/hucct cck8 nc oe,nc si/2023.8.22 cck8 clec3b基因的nc 和oe组 第5天数据.xls]

## Sheet: Magellan Sheet 1
<>	1	2	3	4	5	6	7	8	9	10	11	12
A	0.1198	0.6576	1.4095	1.1666	0.2227	0.8984	1.2475	1.002	1.619	0.8406	1.037	0.1309
B	0.1646	3.1772	2.5865	3.4089	3.1662	3.5952	3.5317	3.3497	3.2041	1.2262	0.7908	0.2021
C	0.2071	3.0615	2.6202	3.2741	3.0937	3.5591	3.4023	3.2757	3.1373	1.3524	0.9157	0.2448
D	0.2023	3.1701	2.6353	3.2111	3.3054	4	3.6216	3.426	3.341	1.4396	1.0256	0.2749
E	0.1651	3.5544	2.7147	3.8601	3.8013	4	4	3.4248	3.5575	1.6526	1.0805	0.2799
F	0.1636	3.5302	2.7592	3.7122	3.6308	3.8633	3.8633	3.4089	3.5638	1.5784	1.1542	0.2564
G	0.1743	3.2874	2.6959	3.3645	3.2907	3.3242	3.3429	3.2441	3.2147	1.5842	1.1852	0.298
H	0.1603	0.1669	0.3901	0.2254	0.2575	0.2881	0.2998	0.9611	0.2887	0.8445	0.2867	0.202
										nc	oe
										8.8334	6.152
						hucct
						clec3b
						day5
