# Supplementary material for: The CLEC3B inhibits cellular proliferation and metastasis of cholangiocarcinoma through Wnt/β-catenin pathway
Source: PeerJ. 2024 Nov 13;12:e18497. doi: 10.7717/peerj.18497 (PMC11568818; doi:10.7717/peerj.18497)
Supplement: Supplemental Information 13 [file peerj-12-18497-s013.zip › hucct1 functional experiment/hucct cck8 nc oe,nc si/2023.8.22 cck8 clec3b基因的sicon si512 si 185 第5天数据.xls]

## Sheet: Magellan Sheet 1
<>	1	2	3	4	5	6	7	8	9	10	11	12
A	0.0408	0.0452	0.0383	0.0396	0.039	0.0398	0.0407	0.0396	0.0391	0.0388	0.0403	0.0497
B	0.0575	2.3108	1.966	3.2255	0.3231	0.2818	0.4011	0.0388	0.0396	0.0381	0.0378	0.0379
C	0.0689	2.4637	2.1419	3.007	0.3419	0.2878	0.3985	0.0379	0.0381	0.0366	0.037	0.0519
D	0.0766	2.4612	1.9625	3.1113	0.304	0.2672	0.4119	0.0416	0.0417	0.0404	0.0406	0.0417
E	0.0414	2.5223	2.2811	3.4724	0.3161	0.3157	0.4543	0.0419	0.043	0.0425	0.0411	0.0378
F	0.0386	2.5418	2.4589	3.3883	0.333	0.3021	0.446	0.037	0.0381	0.0374	0.037	0.0382
G	0.0723	2.6144	2.3239	3.2076	0.3668	0.2931	0.4614	0.0356	0.0371	0.0393	0.0366	0.0526
H	0.0951	0.0509	0.0482	0.0467	0.0478	0.0497	0.0491	0.0485	0.0508	0.0548	0.0621	0.0426
					sicon	si512	si185
					1.9849	1.7477	2.5732
					hucct
					clec3b
					day5
