# Supplementary material for: The CLEC3B inhibits cellular proliferation and metastasis of cholangiocarcinoma through Wnt/β-catenin pathway
Source: PeerJ. 2024 Nov 13;12:e18497. doi: 10.7717/peerj.18497 (PMC11568818; doi:10.7717/peerj.18497)
Supplement: Supplemental Information 13 [file peerj-12-18497-s013.zip › hucct1 functional experiment/hucct cck8 nc oe,nc si/cck8 clec3b nc knock down.xls]

## Sheet: Sheet1
	第一天		2		3		4		5
	sicon	si	con	si	con	si	con	si	con	si
	0.1848	0.195	0.1884	0.2237	0.2558	0.3031	0.2819	0.3757	0.3231	0.4011
	0.2043	0.2086	0.1858	0.2464	0.2687	0.3285	0.3199	0.3568	0.3419	0.3985
	0.1834	0.1989	0.1958	0.2335	0.2519	0.3265	0.2951	0.3622	0.304	0.4119
	0.1999	0.2209	0.22	0.2437	0.2699	0.3339	0.3062	0.4139	0.3161	0.4543
	0.2074	0.2182	0.2264	0.2568	0.2821	0.3549	0.3122	0.3916	0.333	0.446
	0.2149	0.2258	0.2329	0.2585	0.2878	0.375	0.3406	0.4229	0.3668	0.4614
	1.1947	1.2674	1.2493	1.4626	1.6162	2.0219	1.8559	2.3231	1.9849	2.5732
	0.199117	0.211233	0.208217	0.243767	0.269367	0.336983	0.309317	0.387183	0.330817	0.428867
