# Supplementary material for: The CLEC3B inhibits cellular proliferation and metastasis of cholangiocarcinoma through Wnt/β-catenin pathway
Source: PeerJ. 2024 Nov 13;12:e18497. doi: 10.7717/peerj.18497 (PMC11568818; doi:10.7717/peerj.18497)
Supplement: Supplemental Information 13 [file peerj-12-18497-s013.zip › hucct1 functional experiment/hucct cck8 nc oe,nc si/cck8 clec3b nc over expression.xls]

## Sheet: Sheet1
	day1		day2		day3		day4		day5
	第一天		第二天		第三天		第四天		第五天
	nc	oe
	0.2206	0.1924	0.2689	0.2184	0.533	0.3361	0.8284	0.4737	1.2262	0.7908
	0.2272	0.2076	0.2838	0.2343	0.5847	0.3581	0.8502	0.4791	1.3524	0.9157
	0.2123	0.1881	0.2596	0.2194	0.5516	0.3264	0.8367	0.4839	1.4396	1.0256
	0.2299	0.2026	0.2925	0.2482	0.5827	0.3708	0.8919	0.5079	1.6526	1.0805
	0.2298	0.215	0.294	0.2459	0.5971	0.3939	0.8246	0.5345	1.5784	1.1542
	0.2448	0.2222	0.3077	0.2539	0.6043	0.4134	0.8377	0.5917	1.5842	1.1852
	1.3646	1.2279	1.7065	1.4201	3.4534	2.1987	5.0695	3.0708	8.8334	6.152
	0.227433	0.20465	0.284417	0.236683	0.575567	0.36645	0.844917	0.5118	1.47223	1.02533
