# Supplementary material for: The CLEC3B inhibits cellular proliferation and metastasis of cholangiocarcinoma through Wnt/β-catenin pathway
Source: PeerJ. 2024 Nov 13;12:e18497. doi: 10.7717/peerj.18497 (PMC11568818; doi:10.7717/peerj.18497)
Supplement: Supplemental Information 13 [file peerj-12-18497-s013.zip › hucct1 functional experiment/NC knockdown (NC SI)/hucct nc si clone formation/Summary.xls]

Slice	Count	Total Area	Average Size	%Area	Mean	IntDen
Clipboard	226	2185	9.668	10.686	255	2465.376
Clipboard-1	251	1874	6.53	9.493	255	1665.052
Clipboard-2	266	1398	4.495	7.254	255	1146.27
Clipboard-3	306	2905	10.017	14.026	255	2554.397
Clipboard-4	326	4228	14.381	21.44	255	3667.143
Clipboard-5	334	4110	16.31	20.585	255	4158.929
