# Supplementary material for: The CLEC3B inhibits cellular proliferation and metastasis of cholangiocarcinoma through Wnt/β-catenin pathway
Source: PeerJ. 2024 Nov 13;12:e18497. doi: 10.7717/peerj.18497 (PMC11568818; doi:10.7717/peerj.18497)
Supplement: Supplemental Information 13 [file peerj-12-18497-s013.zip › hucct1 functional experiment/NC knockdown (NC SI)/hucct1 nc si Invasion/Summary.xls]

Slice	Count	Total Area	Average Size	%Area	Mean	IntDen
Clipboard-8	158	1529104	9677.873	25.587	255	2467857.734
Clipboard-12	155	1051545	6784.161	17.596	255	1729961.129
Clipboard-12	169	588574	3482.686	28.397	255	888085.03
Clipboard-13	22	86920	2556.471	4.194	255	651900
Clipboard-14	27	98503	2402.512	4.752	255	612640.61
Clipboard-15	24	78133	2111.703	3.77	255	538484.189
