# Supplementary material for: The CLEC3B inhibits cellular proliferation and metastasis of cholangiocarcinoma through Wnt/β-catenin pathway
Source: PeerJ. 2024 Nov 13;12:e18497. doi: 10.7717/peerj.18497 (PMC11568818; doi:10.7717/peerj.18497)
Supplement: Supplemental Information 13 [file peerj-12-18497-s013.zip › hucct1 functional experiment/NC knockdown (NC SI)/hucct1 nc si migration/Summary.xls]

Slice	Count	Total Area	Average Size	%Area	Mean	IntDen
Clipboard-8	225	812930	1806.511	39.243	255	460660.333
Clipboard-8	172	739346	2149.262	35.671	255	548061.715
Clipboard-9	242	911418	1883.095	43.973	255	480189.236
Clipboard-10	86	221586	1288.291	10.697	255	328514.128
Clipboard-11	104	223131	1072.745	10.765	255	273550.024
Clipboard-12	96	208137	1084.047	10.042	255	276431.953
