# Supplementary material for: The CLEC3B inhibits cellular proliferation and metastasis of cholangiocarcinoma through Wnt/β-catenin pathway
Source: PeerJ. 2024 Nov 13;12:e18497. doi: 10.7717/peerj.18497 (PMC11568818; doi:10.7717/peerj.18497)
Supplement: Supplemental Information 13 [file peerj-12-18497-s013.zip › hucct1 functional experiment/NC knockdown (NC SI)/hucct1 nc si Wound Healing/si 0-24h Results.xls]

	Area	Mean	Min	Max	IntDen	RawIntDen
1	272736	42.674	24	71	11638860	11638860
2	297024	54.753	19	87	16262908	16262908
3	309400	57.578	23	81	17814596	17814596
4	183998	64.978	29	94	11955810	11955810
5	207485	71.893	26	90	15914827	15914827
6	217779	74.736	25	112	16275830	16275830
	272736	183998	88738	0.325362255
	297024	207485	89539	0.301453755
	309400	217779	91621	0.296124758
