# Supplementary material for: The CLEC3B inhibits cellular proliferation and metastasis of cholangiocarcinoma through Wnt/β-catenin pathway
Source: PeerJ. 2024 Nov 13;12:e18497. doi: 10.7717/peerj.18497 (PMC11568818; doi:10.7717/peerj.18497)
Supplement: Supplemental Information 13 [file peerj-12-18497-s013.zip › hucct1 functional experiment/NC knockdown (NC SI)/hucct1 nc si Wound Healing/sicon 0-24h Results.xls]

	Area	Mean	Min	Max	IntDen	RawIntDen
1	310700	76.908	31	114	23895304	23895304
2	332597	73.788	31	107	24541589	24541589
3	345838	66.351	24	103	22946705	22946705
4	273224	71.033	25	109	19408003	19408003
5	291536	71.822	30	113	20938749	20938749
6	303686	64.111	32	110	19469630	19469630
	310700	273224	0.120617959
	332597	291536	0.123455714
	345838	303686	0.121883657
