# Supplementary material for: The CLEC3B inhibits cellular proliferation and metastasis of cholangiocarcinoma through Wnt/β-catenin pathway
Source: PeerJ. 2024 Nov 13;12:e18497. doi: 10.7717/peerj.18497 (PMC11568818; doi:10.7717/peerj.18497)
Supplement: Supplemental Information 14 [file peerj-12-18497-s014.zip]

Archive with 101 entries (82 files):
- qbc939 functional experiment/
- qbc939 functional experiment/cck8 qbc39 clec3b over expression/
- qbc939 functional experiment/cck8 qbc39 clec3b over expression/qbc939 clec3b cck8 5天.pzfx
- qbc939 functional experiment/cck8 qbc39 clec3b over expression/qbc939 nc clec3b 20210924 day1.xls
- qbc939 functional experiment/cck8 qbc39 clec3b over expression/qbc939 nc clec3b 20210925 day2.xls
- qbc939 functional experiment/cck8 qbc39 clec3b over expression/qbc939 nc clec3b 20210926 day3.xls
- qbc939 functional experiment/cck8 qbc39 clec3b over expression/qbc939 nc clec3b 20210927 day4.xls
- qbc939 functional experiment/cck8 qbc39 clec3b over expression/qbc939 nc clec3b 20210928 day5.xls
- qbc939 functional experiment/CCK8 qbc939 clec3b knock down/
- qbc939 functional experiment/CCK8 qbc939 clec3b knock down/CCK8-1.xls
- qbc939 functional experiment/CCK8 qbc939 clec3b knock down/CCK8-2.xls
- qbc939 functional experiment/CCK8 qbc939 clec3b knock down/CCK8-3.xls
- qbc939 functional experiment/CCK8 qbc939 clec3b knock down/CCK8-4.xls
- qbc939 functional experiment/CCK8 qbc939 clec3b knock down/CCK8-5.xls
- qbc939 functional experiment/CCK8 qbc939 clec3b knock down/qbc939 SI cck8 5天.pzfx
- qbc939 functional experiment/CCK8 qbc939 clec3b knock down/图.png
- qbc939 functional experiment/control overexpression (nc oe)/
- qbc939 functional experiment/control overexpression (nc oe)/qbc Invasion  nc oe/
- qbc939 functional experiment/control overexpression (nc oe)/qbc Invasion  nc oe/Project1.pzfx
- qbc939 functional experiment/control overexpression (nc oe)/qbc Invasion  nc oe/Summary.xls
- qbc939 functional experiment/control overexpression (nc oe)/qbc Invasion  nc oe/picture/
- qbc939 functional experiment/control overexpression (nc oe)/qbc Invasion  nc oe/picture/qbc939 nc  孔1  10倍01.jpg
- qbc939 functional experiment/control overexpression (nc oe)/qbc Invasion  nc oe/picture/qbc939 nc  孔2  10倍01.jpg
- qbc939 functional experiment/control overexpression (nc oe)/qbc Invasion  nc oe/picture/qbc939 nc  孔3  10倍01.jpg
- qbc939 functional experiment/control overexpression (nc oe)/qbc Invasion  nc oe/picture/qbc939 oe  孔1  10倍02.jpg
- qbc939 functional experiment/control overexpression (nc oe)/qbc Invasion  nc oe/picture/qbc939 oe  孔2  10倍02.jpg
- qbc939 functional experiment/control overexpression (nc oe)/qbc Invasion  nc oe/picture/qbc939 oe  孔3  10倍01.jpg
- qbc939 functional experiment/control overexpression (nc oe)/qbc migration  nc oe/
- qbc939 functional experiment/control overexpression (nc oe)/qbc migration  nc oe/Project1.pzfx
- qbc939 functional experiment/control overexpression (nc oe)/qbc migration  nc oe/Summary.xls
- qbc939 functional experiment/control overexpression (nc oe)/qbc migration  nc oe/picture/
- qbc939 functional experiment/control overexpression (nc oe)/qbc migration  nc oe/picture/qbc939 nc 孔1  10倍01.jpg
- qbc939 functional experiment/control overexpression (nc oe)/qbc migration  nc oe/picture/qbc939 nc 孔2  10倍05.jpg
- qbc939 functional experiment/control overexpression (nc oe)/qbc migration  nc oe/picture/qbc939 nc 孔3  10倍06.jpg
- qbc939 functional experiment/control overexpression (nc oe)/qbc migration  nc oe/picture/qbc939 oe  孔1  10倍01.jpg
- qbc939 functional experiment/control overexpression (nc oe)/qbc migration  nc oe/picture/qbc939 oe  孔2  10倍02.jpg
- qbc939 functional experiment/control overexpression (nc oe)/qbc migration  nc oe/picture/qbc939 oe  孔3  10倍09.jpg
- qbc939 functional experiment/control overexpression (nc oe)/qbc939 clone formation nc oe/
- qbc939 functional experiment/control overexpression (nc oe)/qbc939 clone formation nc oe/clec3b 1.jpg
- qbc939 functional experiment/control overexpression (nc oe)/qbc939 clone formation nc oe/clec3b 2.jpg
- qbc939 functional experiment/control overexpression (nc oe)/qbc939 clone formation nc oe/clec3b 3.jpg
- qbc939 functional experiment/control overexpression (nc oe)/qbc939 clone formation nc oe/nc1.jpg
- qbc939 functional experiment/control overexpression (nc oe)/qbc939 clone formation nc oe/nc2.jpg
- qbc939 functional experiment/control overexpression (nc oe)/qbc939 clone formation nc oe/nc3.jpg
- qbc939 functional experiment/control overexpression (nc oe)/qbc939 clone formation nc oe/Project1.pzfx
- qbc939 functional experiment/control overexpression (nc oe)/qbc939 clone formation nc oe/Summary.xls
- qbc939 functional experiment/control overexpression (nc oe)/QBC939 Wound Healing NC OE/
- qbc939 functional experiment/control overexpression (nc oe)/QBC939 Wound Healing NC OE/Project1.pzfx
- qbc939 functional experiment/control overexpression (nc oe)/QBC939 Wound Healing NC OE/picture/
- qbc939 functional experiment/control overexpression (nc oe)/QBC939 Wound Healing NC OE/picture/k1  b oe 0h.jpg
- qbc939 functional experiment/control overexpression (nc oe)/QBC939 Wound Healing NC OE/picture/k1  c  oe 0h.jpg
- qbc939 functional experiment/control overexpression (nc oe)/QBC939 Wound Healing NC OE/picture/k1  d  oe 0h.jpg
- qbc939 functional experiment/control overexpression (nc oe)/QBC939 Wound Healing NC OE/picture/k1 b  oe24h.jpg
- qbc939 functional experiment/control overexpression (nc oe)/QBC939 Wound Healing NC OE/picture/k1 c  oe24h.jpg
- qbc939 functional experiment/control overexpression (nc oe)/QBC939 Wound Healing NC OE/picture/k1 d  oe24h.jpg
- qbc939 functional experiment/control overexpression (nc oe)/QBC939 Wound Healing NC OE/picture/k2  q  nc 0h.jpg
- qbc939 functional experiment/control overexpression (nc oe)/QBC939 Wound Healing NC OE/picture/k2  r   nc 0h.jpg
- qbc939 functional experiment/control overexpression (nc oe)/QBC939 Wound Healing NC OE/picture/k2 q  nc 24h.jpg
- qbc939 functional experiment/control overexpression (nc oe)/QBC939 Wound Healing NC OE/picture/k2 r  nc 24h.jpg
- qbc939 functional experiment/control overexpression (nc oe)/QBC939 Wound Healing NC OE/picture/k3  a nc 0h.jpg
- qbc939 functional experiment/control overexpression (nc oe)/QBC939 Wound Healing NC OE/picture/k3 a  nc 24h.jpg
- qbc939 functional experiment/nc knockdown /
- qbc939 functional experiment/nc knockdown /qbc 939 Wound Healing nc si/
- qbc939 functional experiment/nc knockdown /qbc 939 Wound Healing nc si/Project1.pzfx
- qbc939 functional experiment/nc knockdown /qbc 939 Wound Healing nc si/picture/
- qbc939 functional experiment/nc knockdown /qbc 939 Wound Healing nc si/picture/nc 0h1_.jpg
- qbc939 functional experiment/nc knockdown /qbc 939 Wound Healing nc si/picture/nc 0h2.jpg
- qbc939 functional experiment/nc knockdown /qbc 939 Wound Healing nc si/picture/nc 0h3.jpg
- qbc939 functional experiment/nc knockdown /qbc 939 Wound Healing nc si/picture/nc 24h1_.jpg
- qbc939 functional experiment/nc knockdown /qbc 939 Wound Healing nc si/picture/nc 24h2.jpg
- qbc939 functional experiment/nc knockdown /qbc 939 Wound Healing nc si/picture/nc 24h3.jpg
- qbc939 functional experiment/nc knockdown /qbc 939 Wound Healing nc si/picture/si  0h a.jpg
- qbc939 functional experiment/nc knockdown /qbc 939 Wound Healing nc si/picture/si  24h a.jpg
- qbc939 functional experiment/nc knockdown /qbc 939 Wound Healing nc si/picture/si 0h b.jpg
- qbc939 functional experiment/nc knockdown /qbc 939 Wound Healing nc si/picture/si 0h c.jpg
- qbc939 functional experiment/nc knockdown /qbc 939 Wound Healing nc si/picture/si 24h b.jpg
- qbc939 functional experiment/nc knockdown /qbc 939 Wound Healing nc si/picture/si 24h c.jpg
- qbc939 functional experiment/nc knockdown /qbc Invasion  nc si/
- qbc939 functional experiment/nc knockdown /qbc Invasion  nc si/Project1.pzfx
- qbc939 functional experiment/nc knockdown /qbc Invasion  nc si/Summary.xls
- qbc939 functional experiment/nc knockdown /qbc Invasion  nc si/picture/
- qbc939 functional experiment/nc knockdown /qbc Invasion  nc si/picture/nc-1.jpg
- qbc939 functional experiment/nc knockdown /qbc Invasion  nc si/picture/nc-2.jpg
- qbc939 functional experiment/nc knockdown /qbc Invasion  nc si/picture/nc-3.jpg
- qbc939 functional experiment/nc knockdown /qbc Invasion  nc si/picture/si-1.jpg
- qbc939 functional experiment/nc knockdown /qbc Invasion  nc si/picture/si-2.jpg
- qbc939 functional experiment/nc knockdown /qbc Invasion  nc si/picture/si-3.jpg
- qbc939 functional experiment/nc knockdown /qbc migration   nc si/
- qbc939 functional experiment/nc knockdown /qbc migration   nc si/Project1.pzfx
- qbc939 functional experiment/nc knockdown /qbc migration   nc si/Summary.xls
- qbc939 functional experiment/nc knockdown /qbc migration   nc si/picture/
- qbc939 functional experiment/nc knockdown /qbc migration   nc si/picture/nc-1.jpg
- qbc939 functional experiment/nc knockdown /qbc migration   nc si/picture/nc-2.jpg
- qbc939 functional experiment/nc knockdown /qbc migration   nc si/picture/nc-3.jpg
- qbc939 functional experiment/nc knockdown /qbc migration   nc si/picture/si-1.jpg
- qbc939 functional experiment/nc knockdown /qbc migration   nc si/picture/si-2.jpg
- qbc939 functional experiment/nc knockdown /qbc migration   nc si/picture/si-3.jpg
- qbc939 functional experiment/nc knockdown /qbc939 clone formation nc si/
- qbc939 functional experiment/nc knockdown /qbc939 clone formation nc si/Project1.pzfx
- qbc939 functional experiment/nc knockdown /qbc939 clone formation nc si/QBC-克隆.jpg
- qbc939 functional experiment/nc knockdown /qbc939 clone formation nc si/Summary.xls
