# Supplementary material for: The CLEC3B inhibits cellular proliferation and metastasis of cholangiocarcinoma through Wnt/β-catenin pathway
Source: PeerJ. 2024 Nov 13;12:e18497. doi: 10.7717/peerj.18497 (PMC11568818; doi:10.7717/peerj.18497)
Supplement: Supplemental Information 14 [file peerj-12-18497-s014.zip › qbc939 functional experiment/control overexpression (nc oe)/qbc Invasion nc oe/Summary.xls]

Slice	Count	Total Area	Average Size	%Area	Mean	IntDen
Clipboard-2	274	530054	965.49	25.588	255	246199.945
Clipboard-3	307	378381	616.256	18.256	255	157145.204
Clipboard-4	247	468489	946.442	22.603	255	241342.818
Clipboard-5	75	88402	585.444	4.267	255	149288.146
Clipboard-6	100	135798	678.99	6.552	255	173142.45
Clipboard-7	118	162375	688.03	7.834	255	175447.564
