# Supplementary material for: The CLEC3B inhibits cellular proliferation and metastasis of cholangiocarcinoma through Wnt/β-catenin pathway
Source: PeerJ. 2024 Nov 13;12:e18497. doi: 10.7717/peerj.18497 (PMC11568818; doi:10.7717/peerj.18497)
Supplement: Supplemental Information 14 [file peerj-12-18497-s014.zip › qbc939 functional experiment/control overexpression (nc oe)/qbc migration nc oe/Summary.xls]

Slice	Count	Total Area	Average Size	%Area	Mean	IntDen
Clipboard-1	877	890040	132.881	42.941	255	33884.772
Clipboard-2	812	764623	94.061	36.89	255	23985.59
Clipboard-3	1054	866387	82.169	41.824	255	20953.024
Clipboard-4	228	531542	140.471	25.66	255	35820.087
Clipboard-5	264	435982	105.208	21.035	255	26828.043
Clipboard-6	216	752068	205.371	36.285	255	52369.563
