# Supplementary material for: The CLEC3B inhibits cellular proliferation and metastasis of cholangiocarcinoma through Wnt/β-catenin pathway
Source: PeerJ. 2024 Nov 13;12:e18497. doi: 10.7717/peerj.18497 (PMC11568818; doi:10.7717/peerj.18497)
Supplement: Supplemental Information 14 [file peerj-12-18497-s014.zip › qbc939 functional experiment/control overexpression (nc oe)/qbc939 clone formation nc oe/Summary.xls]

Slice	Count	Total Area	Average Size	%Area	Mean	IntDen
Clipboard-2	124	3690	29.758	20.1	255	7588.306	nc1
Clipboard	118	5231	44.331	24.709	255	11304.28	nc2
Clipboard-1	114	4137	36.289	17.79	255	9253.816	nc3
Clipboard-2	64	1393	21.766	5.557	255	5550.234	oe1
Clipboard-4	88	485	5.511	2.356	255	1405.398	oe2
Clipboard-5	79	1528	19.342	6.839	255	4932.152	oe3
