# Supplementary material for: The CLEC3B inhibits cellular proliferation and metastasis of cholangiocarcinoma through Wnt/β-catenin pathway
Source: PeerJ. 2024 Nov 13;12:e18497. doi: 10.7717/peerj.18497 (PMC11568818; doi:10.7717/peerj.18497)
Supplement: Supplemental Information 14 [file peerj-12-18497-s014.zip › qbc939 functional experiment/nc knockdown /qbc Invasion nc si/Summary.xls]

Slice	Count	Total Area	Average Size	%Area	Mean	IntDen
Clipboard-3	1172	869654	123.636	41.961	255	31527.121
Clipboard-4	1289	1014970	131.184	48.973	255	33451.9
Clipboard-5	1234	930914	125.68	44.917	255	32048.477
Clipboard-6	288	19915	34.515	39.22	255	8801.256
Clipboard-7	330	25263	38.219	30.863	255	9745.938
Clipboard-8	388	37666	48.539	40.124	255	12377.358
