# Supplementary material for: The CLEC3B inhibits cellular proliferation and metastasis of cholangiocarcinoma through Wnt/β-catenin pathway
Source: PeerJ. 2024 Nov 13;12:e18497. doi: 10.7717/peerj.18497 (PMC11568818; doi:10.7717/peerj.18497)
Supplement: Supplemental Information 14 [file peerj-12-18497-s014.zip › qbc939 functional experiment/nc knockdown /qbc migration nc si/Summary.xls]

Slice	Count	Total Area	Average Size	%Area	Mean	IntDen
Clipboard-5	784	1894428	147.495	38.542	255	37611.269
Clipboard-6	996	1914609	192.076	38.953	255	48979.263
Clipboard-7	630	2244117	356.096	45.657	255	90804.48
Clipboard-8	1251	2350077	187.856	47.812	255	47903.248
Clipboard-9	1123	2283596	203.203	46.46	255	51816.781
Clipboard-10	1108	2075984	187.296	42.236	255	47760.368
