# Supplementary material for: The CLEC3B inhibits cellular proliferation and metastasis of cholangiocarcinoma through Wnt/β-catenin pathway
Source: PeerJ. 2024 Nov 13;12:e18497. doi: 10.7717/peerj.18497 (PMC11568818; doi:10.7717/peerj.18497)
Supplement: Supplemental Information 14 [file peerj-12-18497-s014.zip › qbc939 functional experiment/nc knockdown /qbc939 clone formation nc si/Summary.xls]

Slice	Count	Total Area	Average Size	%Area	Mean	IntDen
Clipboard	202	4960	24.554	12.408	255	6261.386
Clipboard-1	238	6654	21.191	13.689	255	5403.726
Clipboard-2	235	4578	19.481	10.105	255	4967.617
Clipboard-3	277	9742	35.17	27.768	255	8968.267
Clipboard-4	315	7558	23.994	21.08	255	6118.381
Clipboard-5	287	7239	29.913	20.268	255	7627.872
