# Supplementary material for: The CLEC3B inhibits cellular proliferation and metastasis of cholangiocarcinoma through Wnt/β-catenin pathway
Source: PeerJ. 2024 Nov 13;12:e18497. doi: 10.7717/peerj.18497 (PMC11568818; doi:10.7717/peerj.18497)
Supplement: Supplemental Information 15 [file peerj-12-18497-s015.xls]

## Sheet: Sheet1
ITEM TO CHECK	IMPORTANCE	CHECKLIST
EXPERIMENTAL DESIGN
Definition of experimental and control groups	E	Common bile duct cells were the control group and bile duct cancer cells were the experimental group.
Number within each group	E	Each group of five
Assay carried out by core lab or investigator's lab?	D	Assay carried out by investigator's lab
Acknowledgement of authors' contributions	D
SAMPLE
Description	E	The samples are from the Affiliated Hospital of Qingdao University
Volume/mass of sample processed	D	Each sample size is about 1-2mm³
Microdissection or macrodissection	E	macrodissection
Processing procedure	E	RNA preservation solution preserves tissue
If frozen - how and how quickly?	E	The ep tube soaked in the RNA protective solution is placed directly in the freezer at minus 80 degrees.
If fixed - with what, how quickly?	E	Thaw slowly at room temperature
Sample storage conditions and duration (especially for FFPE samples)	E	All samples were stored within 3 years in the refrigerator at minus 80 degrees Celsius
NUCLEIC ACID EXTRACTION
Procedure and/or instrumentation	E	PCR apparatus and tissue grinding apparatus
Name of kit and details of any modifications	E	PCR apparatus and tissue grinding apparatus
Source of additional reagents used	D
Details of DNase or RNAse treatment	E	Using 4×gDNA reagents to remove DNA from tissue,
Contamination assessment (DNA or RNA)	E	A260/A280=2.0 A260/A230=2.1
Nucleic acid quantification	E	Quantitative real‑time PCR analysis
Instrument and method	E	PCR instrument and tissue grinding instrument
Purity (A260/A280)	D
Yield	D
RNA integrity method/instrument	E	PCR instrument
RIN/RQI or Cq of 3' and 5' transcripts	E	CLEC3B Pre-primer sequence: AGCTCAAGAGCCGTCTGGACAC, CLEC3B post-primer sequence: GGAAGGTCTTCGTCTGGGTGAA
Electrophoresis traces	D
Inhibition testing (Cq dilutions, spike or other)	E	45cq
REVERSE TRANSCRIPTION
Complete reaction conditions	E	42℃-2min，95
Amount of RNA and reaction volume	E	1ug of NRA ,VOLUME OF 20UL
Priming oligonucleotide (if using GSP) and concentration	E	Nucleotide primers of clec3b and gapdh at 1od concentration
Reverse transcriptase and concentration	E	Platinum Taq DNA Polymerase
Temperature and time	E	95℃-10s，60℃-30s
Manufacturer of reagents and catalogue numbers	D
Cqs with and without RT	D*
Storage conditions of cDNA	D	Keep in the refrigerator at minus 20 degrees
qPCR TARGET INFORMATION
If multiplex, efficiency and LOD of each assay.	E	Not many times
Sequence accession number	E	CLEC3B Pre-primer sequence: AGCTCAAGAGCCGTCTGGACAC, CLEC3B post-primer sequence: GGAAGGTCTTCGTCTGGGTGAA
Location of amplicon	D
Amplicon length	E	about 300bp
In silico specificity screen (BLAST, etc)	E	no
Pseudogenes, retropseudogenes or other homologs?	D
Sequence alignment	D
Secondary structure analysis of amplicon	D
Location of each primer by exon or intron (if applicable)	E	unknown
What splice variants are targeted?	E	unknown
qPCR OLIGONUCLEOTIDES
Primer sequences	E	CLEC3B Pre-primer sequence: AGCTCAAGAGCCGTCTGGACAC, CLEC3B post-primer sequence: GGAAGGTCTTCGTCTGGGTGAA
RTPrimerDB Identification Number	D
Probe sequences	D**
Location and identity of any modifications	E	not modified
Manufacturer of oligonucleotides	D
Purification method	D
qPCR PROTOCOL
Complete reaction conditions	E
Reaction volume and amount of cDNA/DNA	E	20ul，1ug cDNA
Primer, (probe), Mg++ and dNTP concentrations	E	dNTP：200umol/L时,Mg2+：1.5～2.0mmol/L
Polymerase identity and concentration	E	3mM
Buffer/kit identity and manufacturer	E	Vazyme Biotech Co.,Ltd
Exact chemical constitution of the buffer	D
Additives (SYBR Green I, DMSO, etc.)	E	No other additives
Manufacturer of plates/tubes and catalog number	D
Complete thermocycling parameters	E	95℃-10s，60℃-30s
Reaction setup (manual/robotic)	D
Manufacturer of qPCR instrument	E	Roche
qPCR VALIDATION
Evidence of optimisation (from gradients)	D
Specificity (gel, sequence, melt, or digest)	E	nonspecificity
For SYBR Green I, Cq of the NTC	E	Cycle 45 times
Standard curves with slope and y-intercept	E	yes
PCR efficiency calculated from slope	E	yes
Confidence interval for PCR efficiency or standard error	D	0.95
r2 of standard curve	E	yes
Linear dynamic range	E	Linear dynamic range
Cq variation at lower limit	E	40 TIMES
Confidence intervals throughout range	D
Evidence for limit of detection	E	not available
If multiplex, efficiency and LOD of each assay.	E	Not multiple
DATA ANALYSIS
qPCR analysis program (source, version)	E	lightcycler480 Ⅱ
Cq method determination	E	yes
Outlier identification and disposition	E	Nonnormal value
Results of NTCs	E	No amplification
Justification of number and choice of reference genes	E	gapdh is the internal parameter
Description of normalisation method	E	The internal parameter gapdh was set to 1, and the ratio of target gene to internal parameter was the final result
Number and concordance of biological replicates	D
Number and stage (RT or qPCR) of technical replicates	E	1time
Repeatability (intra-assay variation)	E	Good repeatability
Reproducibility (inter-assay variation, %CV)	D
Power analysis	D
Statistical methods for result significance	E	Plot after taking the mean
Software (source, version)	E	image j
Cq or raw data submission using RDML	D
Table 1. MIQE checklist for authors, reviewers and editors. All essential information (E) must be submitted with the manuscript. Desirable
information (D) should be submitted if available. If using primers obtained from RTPrimerDB, information on qPCR target, oligonucleotides,
protocols and validation is available from that source.
*: Assessing the absence of DNA using a no RT assay is essential when first extracting RNA. Once the sample has been validated as
RDNA-free, inclusion of a no-RT control is desirable, but no longer essential.
**: Disclosure of the probe sequence is highly desirable and strongly encouraged. However, since not all commercial pre-designed assay
vendors provide this information, it cannot be an essential requirement. Use of such assays is advised against.
